# Supplementary material for: OrthoPhyl—streamlining large-scale, orthology-based phylogenomic studies of bacteria at broad evolutionary scales
Source: G3 (Bethesda). 2024 Jun 5;14(8):jkae119. doi: 10.1093/g3journal/jkae119 (PMC11304591; doi:10.1093/g3journal/jkae119)
Supplement: jkae119_Supplementary_Data [file jkae119_supplementary_data.zip]

Archive with 3 entries (3 files):
- Supplemental_Figures_G3-2024-405023.pdf
- Supplemental_Methods_G3-2024-405023.docx
- Supplemental_Tables_G3-2024-405023.xlsx
