# Supplementary material for: OrthoPhyl—streamlining large-scale, orthology-based phylogenomic studies of bacteria at broad evolutionary scales
Source: G3 (Bethesda). 2024 Jun 5;14(8):jkae119. doi: 10.1093/g3journal/jkae119 (PMC11304591; doi:10.1093/g3journal/jkae119)
Supplement: jkae119_Supplementary_Data [file jkae119_supplementary_data.zip › Supplemental_Tables_G3-2024-405023.xlsx]

## Sheet: Table1 - Dependency versions
# manual installs
Astral=5.7.8
catfasta2phyml	commit=c2d04ee
Alignment_Assessment	commit=ad5576c
FastANI=v1.33
### below shows versions of dependencies installed with conda/mamba
# the conda environment file is available @ https://github.com/eamiddlebrook/OrthoPhyl/blob/OrthoPhyl_1.0/orthophyl_env.3.27.23.txt
# platform: linux-64
_libgcc_mutex=0.1=conda_forge
_openmp_mutex=4.5=2_gnu
_r-mutex=1.0.1=anacondar_1
alsa-lib=1.2.7.2=h166bdaf_0
argon2-cffi=21.1.0=py36h8f6f2f9_0
aria2=1.23.0=0
async_generator=1.10=py_0
attrs=22.2.0=pyh71513ae_0
backcall=0.2.0=pyh9f0ad1d_0
backports=1.0=pyhd8ed1ab_3
backports.functools_lru_cache=1.6.4=pyhd8ed1ab_0
bbmap=39.01=h5c4e2a8_0
binutils_impl_linux-64=2.39=he00db2b_1
binutils_linux-64=2.39=h5fc0e48_11
blast=2.13.0=hf3cf87c_0
bleach=1.4.2=py36_0
boost-cpp=1.74.0=h6cacc03_7
bwidget=1.9.14=ha770c72_1
bzip2=1.0.8=h7f98852_4
c-ares=1.18.1=h7f98852_0
ca-certificates=2022.12.7=ha878542_0
cairo=1.16.0=ha12eb4b_1010
cffi=1.14.6=py36hd8eec40_1
curl=7.86.0=h7bff187_1
dbus=1.13.6=h5008d03_3
decorator=5.1.1=pyhd8ed1ab_0
defusedxml=0.7.1=pyhd8ed1ab_0
diamond=2.1.4=hb97b32f_0
entrez-direct=16.2=he881be0_1
entrypoints=0.4=pyhd8ed1ab_0
ete3=3.1.1=py36_0
expat=2.5.0=h27087fc_0
fastme=2.1.6.1=hec16e2b_1
fasttree=2.1.11=hec16e2b_1
font-ttf-dejavu-sans-mono=2.37=hab24e00_0
font-ttf-inconsolata=3.000=h77eed37_0
font-ttf-source-code-pro=2.038=h77eed37_0
font-ttf-ubuntu=0.83=hab24e00_0
fontconfig=2.14.2=h14ed4e7_0
fonts-conda-ecosystem=1=0
fonts-conda-forge=1=0
freetype=2.12.1=hca18f0e_1
fribidi=1.0.10=h36c2ea0_0
gawk=5.1.0=h7f98852_0
gcc_impl_linux-64=10.4.0=h5231bdf_19
gcc_linux-64=10.4.0=h9215b83_11
gettext=0.21.1=h27087fc_0
gfortran_impl_linux-64=10.4.0=h7d168d2_19
gfortran_linux-64=10.4.0=h69d5af5_11
glib=2.74.1=h6239696_0
glib-tools=2.74.1=h6239696_0
gmp=6.2.1=h58526e2_0
graphite2=1.3.13=h58526e2_1001
gsl=2.7=he838d99_0
gst-plugins-base=1.20.3=h57caac4_2
gstreamer=1.20.3=hd4edc92_2
gxx_impl_linux-64=10.4.0=h5231bdf_19
gxx_linux-64=10.4.0=h6e491c6_11
harfbuzz=4.2.0=h40b6f09_0
hmmer=3.3.2=h87f3376_2
html5lib=1.1=pyh9f0ad1d_0
htslib=1.16=h6bc39ce_0
icu=69.1=h9c3ff4c_0
importlib-metadata=4.8.1=py36h5fab9bb_0
ipykernel=5.5.5=py36hcb3619a_0
ipython=7.16.1=py36he448a4c_2
ipython_genutils=0.2.0=py_1
iqtree=2.2.0.3=hb97b32f_1
jedi=0.17.2=py36h5fab9bb_1
jinja2=3.0.3=pyhd8ed1ab_0
jpeg=9e=h0b41bf4_3
jsonschema=4.1.2=pyhd8ed1ab_0
jupyter_client=7.1.2=pyhd8ed1ab_0
jupyter_core=4.8.1=py36h5fab9bb_0
jupyterlab_pygments=0.1.2=pyh9f0ad1d_0
kernel-headers_linux-64=2.6.32=he073ed8_15
keyutils=1.6.1=h166bdaf_0
krb5=1.19.3=h3790be6_0
ld_impl_linux-64=2.39=hcc3a1bd_1
lerc=4.0.0=h27087fc_0
libblas=3.9.0=16_linux64_openblas
libcblas=3.9.0=16_linux64_openblas
libclang=13.0.1=default_had23c3d_1
libcurl=7.86.0=h7bff187_1
libdeflate=1.13=h166bdaf_0
libedit=3.1.20191231=he28a2e2_2
libev=4.33=h516909a_1
libevent=2.1.10=h9b69904_4
libffi=3.4.2=h7f98852_5
libgcc=7.2.0=h69d50b8_2
libgcc-devel_linux-64=10.4.0=hd38fd1e_19
libgcc-ng=12.2.0=h65d4601_19
libgfortran-ng=12.2.0=h69a702a_19
libgfortran5=12.2.0=h337968e_19
libglib=2.74.1=h7a41b64_0
libgomp=12.2.0=h65d4601_19
libiconv=1.17=h166bdaf_0
libidn2=2.3.4=h166bdaf_0
liblapack=3.9.0=16_linux64_openblas
libllvm13=13.0.1=hf817b99_2
libnghttp2=1.51.0=hdcd2b5c_0
libnsl=2.0.0=h7f98852_0
libogg=1.3.4=h7f98852_1
libopenblas=0.3.21=pthreads_h78a6416_3
libopus=1.3.1=h7f98852_1
libpng=1.6.39=h753d276_0
libpq=14.5=h72a31a5_3
libsanitizer=10.4.0=h5246dfb_19
libsodium=1.0.18=h36c2ea0_1
libsqlite=3.40.0=h753d276_0
libssh2=1.10.0=haa6b8db_3
libstdcxx-devel_linux-64=10.4.0=hd38fd1e_19
libstdcxx-ng=12.2.0=h46fd767_19
libtiff=4.4.0=h0e0dad5_3
libunistring=0.9.10=h7f98852_0
libuuid=2.32.1=h7f98852_1000
libvorbis=1.3.7=h9c3ff4c_0
libwebp-base=1.2.4=h166bdaf_0
libxcb=1.13=h7f98852_1004
libxkbcommon=1.0.3=he3ba5ed_0
libxml2=2.9.14=haae042b_4
libxslt=1.1.33=h0ef7038_3
libzlib=1.2.13=h166bdaf_4
lxml=4.6.3=py36h04a5ba7_0
mafft=7.515=hec16e2b_0
make=4.3=hd18ef5c_1
markupsafe=2.0.1=py36h8f6f2f9_0
mcl=14.137=pl5321hec16e2b_8
mistune=0.8.4=pyh1a96a4e_1006
mmseqs2=14.7e284=pl5321hf1761c0_0
mpi=1.0=openmpi
muscle=5.1=h9f5acd7_1
mysql-common=8.0.32=h14678bc_0
mysql-libs=8.0.32=h54cf53e_0
nbclient=0.5.9=pyhd8ed1ab_0
nbconvert=6.0.7=py36h5fab9bb_3
nbformat=5.1.3=pyhd8ed1ab_0
ncurses=6.3=h27087fc_1
nest-asyncio=1.5.6=pyhd8ed1ab_0
notebook=6.3.0=py36h5fab9bb_0
nspr=4.35=h27087fc_0
nss=3.88=he45b914_0
numpy=1.19.5=py36hfc0c790_2
openjdk=11.0.1=h516909a_1016
openmpi=4.1.5=h9a2ec32_100
openssl=1.1.1t=h0b41bf4_0
orthofinder=2.5.4=hdfd78af_0
pal2nal=14.1=pl5321hdfd78af_3
pandoc=2.19.2=h32600fe_1
pandocfilters=1.5.0=pyhd8ed1ab_0
pango=1.50.7=hbd2fdc8_0
parallel=20160622=1
parso=0.7.1=pyh9f0ad1d_0
pbzip2=1.1.13=0
pcre=8.45=h9c3ff4c_0
pcre2=10.37=hc3806b6_1
perl=5.32.1=2_h7f98852_perl5
perl-archive-tar=2.40=pl5321hdfd78af_0
perl-carp=1.38=pl5321hdfd78af_4
perl-common-sense=3.75=pl5321hdfd78af_0
perl-compress-raw-bzip2=2.201=pl5321h87f3376_1
perl-compress-raw-zlib=2.105=pl5321h87f3376_0
perl-encode=3.19=pl5321hec16e2b_1
perl-exporter=5.72=pl5321hdfd78af_2
perl-exporter-tiny=1.002002=pl5321hdfd78af_0
perl-extutils-makemaker=7.66=pl5321hd8ed1ab_0
perl-getopt-long=2.54=pl5321hdfd78af_0
perl-io-compress=2.201=pl5321h87f3376_0
perl-io-zlib=1.14=pl5321hdfd78af_0
perl-json=4.10=pl5321hdfd78af_0
perl-json-xs=2.34=pl5321h9f5acd7_5
perl-list-moreutils=0.430=pl5321hdfd78af_0
perl-list-moreutils-xs=0.430=pl5321hec16e2b_1
perl-parent=0.236=pl5321hdfd78af_2
perl-pathtools=3.75=pl5321hec16e2b_3
perl-scalar-list-utils=1.62=pl5321hec16e2b_1
perl-threaded=5.32.1=hdfd78af_1
perl-types-serialiser=1.01=pl5321hdfd78af_0
pexpect=4.8.0=pyh1a96a4e_2
pickleshare=0.7.5=py_1003
pip=21.3.1=pyhd8ed1ab_0
pixman=0.40.0=h36c2ea0_0
prodigal=2.6.3=hec16e2b_4
prometheus_client=0.16.0=pyhd8ed1ab_0
prompt-toolkit=3.0.36=pyha770c72_0
pthread-stubs=0.4=h36c2ea0_1001
ptyprocess=0.7.0=pyhd3deb0d_0
pycparser=2.21=pyhd8ed1ab_0
pygments=2.14.0=pyhd8ed1ab_0
pyqt=5.12.3=py36h5fab9bb_7
pyqt-impl=5.12.3=py36h7ec31b9_7
pyqt5-sip=4.19.18=py36hc4f0c31_7
pyqtchart=5.12=py36h7ec31b9_7
pyqtwebengine=5.12.1=py36h7ec31b9_7
pyrsistent=0.17.3=py36h8f6f2f9_2
python=3.6.15=hb7a2778_0_cpython
python-dateutil=2.8.2=pyhd8ed1ab_0
python_abi=3.6=2_cp36m
pyzmq=22.3.0=py36h7068817_0
qt=5.12.9=h1304e3e_6
r-askpass=1.1=r41h06615bd_3
r-assertthat=0.2.1=r41hc72bb7e_3
r-backports=1.4.1=r41h06615bd_1
r-base=4.1.3=hd930d0e_0
r-base64enc=0.1_3=r41h06615bd_1005
r-bit=4.0.5=r41h06615bd_0
r-bit64=4.0.5=r41h06615bd_1
r-blob=1.2.3=r41hc72bb7e_1
r-boot=1.3_28.1=r41hc72bb7e_0
r-broom=1.0.3=r41hc72bb7e_0
r-bslib=0.4.2=r41hc72bb7e_0
r-cachem=1.0.7=r41h133d619_0
r-callr=3.7.3=r41hc72bb7e_0
r-caret=6.0_93=r41h06615bd_1
r-cellranger=1.1.0=r41hc72bb7e_1005
r-class=7.3_21=r41h133d619_0
r-cli=3.6.0=r41h38f115c_0
r-clipr=0.8.0=r41hc72bb7e_1
r-clock=0.6.1=r41h7525677_1
r-cluster=2.1.4=r41h8da6f51_0
r-codetools=0.2_19=r41hc72bb7e_0
r-colorspace=2.1_0=r41h133d619_0
r-commonmark=1.8.1=r41h06615bd_0
r-cpp11=0.4.3=r41hc72bb7e_0
r-crayon=1.5.2=r41hc72bb7e_1
r-crul=1.3=r41h785f33e_1
r-curl=4.3.3=r41h06615bd_1
r-data.table=1.14.8=r41h133d619_0
r-dbi=1.1.3=r41hc72bb7e_1
r-dbplyr=2.3.1=r41hc72bb7e_0
r-digest=0.6.31=r41h38f115c_0
r-dplyr=1.1.0=r41h38f115c_0
r-dtplyr=1.3.0=r41hc72bb7e_0
r-e1071=1.7_13=r41h38f115c_0
r-ellipsis=0.3.2=r41h06615bd_1
r-essentials=4.1=r41hd8ed1ab_2003
r-evaluate=0.20=r41hc72bb7e_0
r-fansi=1.0.4=r41h133d619_0
r-farver=2.1.1=r41h7525677_1
r-fastmap=1.1.1=r41h38f115c_0
r-fontawesome=0.5.0=r41hc72bb7e_0
r-forcats=1.0.0=r41hc72bb7e_0
r-foreach=1.5.2=r41hc72bb7e_1
r-foreign=0.8_84=r41h133d619_0
r-formatr=1.14=r41hc72bb7e_0
r-fs=1.6.1=r41h38f115c_0
r-future=1.31.0=r41hc72bb7e_0
r-future.apply=1.10.0=r41hc72bb7e_0
r-gargle=1.3.0=r41h785f33e_0
r-generics=0.1.3=r41hc72bb7e_1
r-ggplot2=3.4.1=r41hc72bb7e_0
r-gistr=0.9.0=r41hc72bb7e_1
r-glmnet=4.1_2=r41h8da6f51_1
r-globals=0.16.2=r41hc72bb7e_0
r-glue=1.6.2=r41h06615bd_1
r-googledrive=2.0.0=r41hc72bb7e_1
r-googlesheets4=1.0.1=r41h785f33e_1
r-gower=1.0.1=r41h133d619_0
r-gtable=0.3.1=r41hc72bb7e_1
r-hardhat=1.2.0=r41hc72bb7e_1
r-haven=2.5.2=r41h38f115c_0
r-hexbin=1.28.2=r41h8da6f51_1
r-highr=0.10=r41hc72bb7e_0
r-hms=1.1.2=r41hc72bb7e_1
r-htmltools=0.5.4=r41h38f115c_0
r-htmlwidgets=1.6.1=r41hc72bb7e_0
r-httpcode=0.3.0=r41ha770c72_2
r-httpuv=1.6.9=r41h38f115c_0
r-httr=1.4.5=r41hc72bb7e_0
r-ids=1.0.1=r41hc72bb7e_2
r-ipred=0.9_13=r41h06615bd_1
r-irdisplay=1.1=r41hd8ed1ab_1
r-irkernel=1.3.2=r41h785f33e_0
r-isoband=0.2.7=r41h38f115c_1
r-iterators=1.0.14=r41hc72bb7e_1
r-jquerylib=0.1.4=r41hc72bb7e_1
r-jsonlite=1.8.4=r41h133d619_0
r-kernsmooth=2.23_20=r41hd009a43_1
r-knitr=1.42=r41hc72bb7e_1
r-labeling=0.4.2=r41hc72bb7e_2
r-later=1.3.0=r41h7525677_1
r-lattice=0.20_45=r41h06615bd_1
r-lava=1.7.2.1=r41hc72bb7e_0
r-lazyeval=0.2.2=r41h06615bd_3
r-lifecycle=1.0.3=r41hc72bb7e_1
r-listenv=0.9.0=r41hc72bb7e_0
r-lobstr=1.1.2=r41h38f115c_2
r-lubridate=1.9.2=r41h133d619_1
r-magrittr=2.0.3=r41h06615bd_1
r-maps=3.4.1=r41h06615bd_1
r-mass=7.3_58.2=r41h133d619_0
r-matrix=1.5_3=r41h5f7b363_0
r-memoise=2.0.1=r41hc72bb7e_1
r-mgcv=1.8_42=r41he1ae0d6_0
r-mime=0.12=r41h06615bd_1
r-modelmetrics=1.2.2.2=r41h7525677_2
r-modelr=0.1.10=r41hc72bb7e_0
r-munsell=0.5.0=r41hc72bb7e_1005
r-nlme=3.1_162=r41hac0b197_0
r-nnet=7.3_18=r41h06615bd_1
r-numderiv=2016.8_1.1=r41hc72bb7e_4
r-openssl=2.0.5=r41hb1dc35e_0
r-parallelly=1.34.0=r41hc72bb7e_0
r-pbdzmq=0.3_9=r41hfae1697_0
r-pillar=1.8.1=r41hc72bb7e_1
r-pkgconfig=2.0.3=r41hc72bb7e_2
r-plyr=1.8.8=r41h7525677_0
r-prettyunits=1.1.1=r41hc72bb7e_2
r-proc=1.18.0=r41h7525677_1
r-processx=3.8.0=r41h06615bd_0
r-prodlim=2019.11.13=r41h7525677_2
r-progress=1.2.2=r41hc72bb7e_3
r-progressr=0.13.0=r41hc72bb7e_0
r-promises=1.2.0.1=r41h7525677_1
r-proxy=0.4_27=r41h06615bd_1
r-pryr=0.1.6=r41h38f115c_0
r-ps=1.7.2=r41h06615bd_0
r-purrr=1.0.1=r41h133d619_0
r-quantmod=0.4.20=r41hc72bb7e_1
r-r6=2.5.1=r41hc72bb7e_1
r-randomforest=4.7_1.1=r41h8da6f51_1
r-rappdirs=0.3.3=r41h06615bd_1
r-rbokeh=0.5.2=r41hc72bb7e_2
r-rcolorbrewer=1.1_3=r41h785f33e_1
r-rcpp=1.0.10=r41h38f115c_0
r-readr=2.1.4=r41h38f115c_0
r-readxl=1.4.2=r41h81ef4d7_0
r-recipes=1.0.5=r41hc72bb7e_0
r-recommended=4.1=r41hd8ed1ab_1005
r-rematch=1.0.1=r41hc72bb7e_1005
r-rematch2=2.1.2=r41hc72bb7e_2
r-repr=1.1.6=r41h785f33e_0
r-reprex=2.0.2=r41hc72bb7e_1
r-reshape2=1.4.4=r41h7525677_2
r-rlang=1.0.6=r41h7525677_1
r-rmarkdown=2.20=r41hc72bb7e_0
r-rpart=4.1.19=r41h06615bd_0
r-rstudioapi=0.14=r41hc72bb7e_1
r-rvest=1.0.3=r41hc72bb7e_1
r-sass=0.4.5=r41h38f115c_0
r-scales=1.2.1=r41hc72bb7e_1
r-selectr=0.4_2=r41hc72bb7e_2
r-shape=1.4.6=r41ha770c72_1
r-shiny=1.7.4=r41h785f33e_0
r-sourcetools=0.1.7_1=r41h38f115c_0
r-spatial=7.3_16=r41h133d619_0
r-squarem=2021.1=r41hc72bb7e_1
r-stringi=1.7.6=r41h337692f_1
r-stringr=1.5.0=r41h785f33e_0
r-survival=3.5_3=r41h133d619_0
r-sys=3.4.1=r41h06615bd_0
r-tibble=3.1.8=r41h06615bd_1
r-tidyr=1.3.0=r41h38f115c_0
r-tidyselect=1.2.0=r41hc72bb7e_0
r-tidyverse=1.3.2=r41hc72bb7e_1
r-timechange=0.2.0=r41h38f115c_0
r-timedate=4022.108=r41hc72bb7e_0
r-tinytex=0.44=r41hc72bb7e_0
r-triebeard=0.3.0=r41h7525677_1005
r-ttr=0.24.3=r41h06615bd_1
r-tzdb=0.3.0=r41h7525677_1
r-urltools=1.7.3=r41h7525677_3
r-utf8=1.2.3=r41h133d619_0
r-uuid=1.1_0=r41h06615bd_1
r-vctrs=0.5.2=r41h38f115c_0
r-viridislite=0.4.1=r41hc72bb7e_1
r-vroom=1.6.1=r41h38f115c_0
r-withr=2.5.0=r41hc72bb7e_1
r-xfun=0.37=r41h38f115c_0
r-xml2=1.3.3=r41h044e5c7_2
r-xtable=1.8_4=r41hc72bb7e_4
r-xts=0.13.0=r41h133d619_0
r-yaml=2.3.7=r41h133d619_0
r-zoo=1.8_11=r41h06615bd_1
raxml=8.2.12=hec16e2b_4
raxml-ng=1.1.0=h22e3c99_1
readline=8.1.2=h0f457ee_0
samtools=1.16.1=h6899075_1
scipy=1.5.3=py36h81d768a_1
sed=4.8=he412f7d_0
send2trash=1.8.0=pyhd8ed1ab_0
setuptools=58.0.4=py36h5fab9bb_2
six=1.16.0=pyh6c4a22f_0
sqlite=3.40.0=h4ff8645_0
sysroot_linux-64=2.12=he073ed8_15
terminado=0.12.1=py36h5fab9bb_0
testpath=0.6.0=pyhd8ed1ab_0
tk=8.6.12=h27826a3_0
tktable=2.10=hb7b940f_3
tornado=6.1=py36h8f6f2f9_1
traitlets=4.3.3=pyhd8ed1ab_2
trimal=1.4.1=h9f5acd7_6
typing_extensions=4.1.1=pyha770c72_0
wcwidth=0.2.6=pyhd8ed1ab_0
webencodings=0.5.1=py_1
wget=1.20.3=ha56f1ee_1
wheel=0.37.1=pyhd8ed1ab_0
xorg-kbproto=1.0.7=h7f98852_1002
xorg-libice=1.0.10=h7f98852_0
xorg-libsm=1.2.3=hd9c2040_1000
xorg-libx11=1.8.4=h0b41bf4_0
xorg-libxau=1.0.9=h7f98852_0
xorg-libxdmcp=1.1.3=h7f98852_0
xorg-libxext=1.3.4=h0b41bf4_2
xorg-libxrender=0.9.10=h7f98852_1003
xorg-libxt=1.2.1=h7f98852_2
xorg-renderproto=0.11.1=h7f98852_1002
xorg-xextproto=7.3.0=h0b41bf4_1003
xorg-xproto=7.0.31=h7f98852_1007
xz=5.2.6=h166bdaf_0
zeromq=4.3.4=h9c3ff4c_1
zipp=3.6.0=pyhd8ed1ab_0
zlib=1.2.13=h166bdaf_4
zstd=1.5.2=h3eb15da_6

## Sheet: Table2- ecoli_species_strain
ACC	Species_strain
GCA_000006925.2	S.flexneri_2a_str.301
GCA_000007405.1	S.flexneri_2a_str.2457T
GCA_000008865.2	E.coli_O157:H7_str.Sakai
GCA_000009565.2	E.coli_BL21(DE3)
GCA_000010245.1	E.coli_str.K-12_substr.W3110
GCA_000010385.1	E.coli_SE11
GCA_000010745.1	E.coli_O103:H2_str.12009
GCA_000010765.1	E.coli_O111:H-_str.11128
GCA_000012005.1	S.dysenteriae_Sd197
GCA_000012025.1	S.boydii_Sb227
GCA_000013265.1	E.coli_UTI89
GCA_000013305.1	E.coli_536
GCA_000014845.1	E.coli_APEC_O1
GCA_000017745.1	E.coli_E24377A
GCA_000017985.1	E.coli_B_str.REL606
GCA_000019425.1	E.coli_str.K12_substr.DH10B
GCA_000019645.1	E.coli_SMS-3-5
GCA_000021125.1	E.coli_O157:H7_str.EC4115
GCA_000022225.1	E.coli_O157:H7_str.TW14359
GCA_000022345.1	E.coli_BW2952
GCA_000026225.1	E.fergusonii_ATCC_35469
GCA_000026245.1	E.coli_55989
GCA_000026265.1	E.coli_IAI1
GCA_000026285.2	E.coli_S88
GCA_000026325.2	E.coli_UMN026
GCA_000026345.1	E.coli_IAI39
GCA_000026545.1	E.coli_0127:H6_E2348/69
GCA_000027125.1	E.coli_042
GCA_000091005.1	E.coli_O26:H11_str.11368
GCA_000092525.1	S.sonnei_Ss046
GCA_000183345.1	E.coli_O83:H1_str.NRG_857C
GCA_000284495.1	E.coli_LF82
GCA_000725265.1	E.coli_B7A
GCA_000732965.1	E.coli_O157:H7_str.EDL933
GCA_001544635.1	E.coli_str.K-12_substr.MG1655

## Sheet: Table3 - Brucella stat
acc	lineage	#markerGenes	#genomes_based_on	missing	1copy	2copy	3copy	4copy	5+copy	duplication_ratio	completeness	contamination	GC	GC_std	Genome-size	#scaffs	scaff_N50
GCA_000714755.1	'g__Brucella'	1514	196	37	1472	4	1	0	0	0.00726552	98.3541	0.789122	0.572489	0.0230885	3278991	68	83613
GCA_000742215.1	'g__Brucella'	1402	225	19	1378	4	0	1	0	0.0085592	98.4046	0.802497	0.572105	0.000959525	3321980	2	2132445
GCA_001038665.1	'g__Brucella'	1402	225	23	1373	4	2	0	0	0.00998573	98.2783	0.910415	0.572318	0.0231191	3271238	25	266878
GCA_001302545.1	'g__Brucella'	1514	196	22	1485	7	0	0	0	0.00924703	98.4231	0.760031	0.572499	0.0298868	3282125	41	184315
GCA_001715505.1	'g__Brucella'	1402	225	26	1370	5	1	0	0	0.00927247	98.3182	0.762267	0.572347	0.0288716	3268343	57	223869
GCA_002214285.1	'g__Brucella'	1514	196	16	1491	6	1	0	0	0.00990753	99.1005	0.845065	0.57219	0.000988846	3311252	2	2125648
GCA_002266775.1	'g__Brucella'	1514	196	22	1485	7	0	0	0	0.00924703	98.7799	0.760031	0.572361	0.0285019	3286361	49	166456
GCA_002278695.1	'g__Brucella'	1514	196	26	1481	7	0	0	0	0.00924703	98.9109	0.760031	0.572364	0.0287342	3287682	47	174340
GCA_002290665.1	'g__Brucella'	1402	225	16	1380	6	0	0	0	0.0085592	98.7604	0.706712	0.572132	0.00085264	3302607	2	2134581
GCA_002290765.1	'g__Brucella'	1402	225	13	1383	5	1	0	0	0.00927247	99.3074	0.762267	0.572141	0.000876385	3303691	2	2135486
GCA_002291345.1	'g__Brucella'	1402	225	15	1381	5	1	0	0	0.00927247	98.9172	0.762267	0.572108	0.000816905	3306552	2	2135174
GCA_002387885.1	'c__Alphaproteobacteria'	349	230	2	347	0	0	0	0	0	99.1304	0	0.559148	0.0156879	4910867	50	172659
GCA_002472885.1	'c__Alphaproteobacteria'	349	230	2	347	0	0	0	0	0	99.1304	0	0.559554	0.0199668	4796060	64	154656
GCA_002631235.1	'g__Brucella'	1514	196	29	1478	7	0	0	0	0.00924703	98.4878	0.760031	0.57237	0.027497	3285503	46	155822
GCA_003194885.1	'g__Brucella'	1402	225	26	1370	5	0	1	0	0.00998573	98.6669	0.817823	0.57213	0.00094431	3290030	15	2124328
GCA_003194895.1	'g__Brucella'	1402	225	14	1381	7	0	0	0	0.00998573	99.2777	0.780786	0.572062	0.000959637	3292853	24	2124328
GCA_003452125.1	'g__Brucella'	1514	196	11	1496	7	0	0	0	0.00924703	98.9369	0.760031	0.572851	0.0087285	3252470	25	230291
GCA_003538745.1	'g__Brucella'	1514	196	11	1496	7	0	0	0	0.00924703	98.9369	0.760031	0.572906	0.00873212	3250953	27	189668
GCA_004137225.1	'g__Brucella'	1402	225	14	1382	5	1	0	0	0.00927247	99.239	0.465971	0.572302	0.0299821	3269594	43	173717
GCA_004137325.1	'g__Brucella'	1402	225	28	1368	5	1	0	0	0.00927247	98.3427	0.762267	0.572302	0.0295378	3274000	49	147270
GCA_009017355.1	'g__Brucella'	1514	196	18	1489	7	0	0	0	0.00924703	99.174	0.760031	0.572175	0.000984352	3311614	2	2126125
GCA_009017395.1	'g__Brucella'	1514	196	18	1489	7	0	0	0	0.00924703	99.2784	0.760031	0.572175	0.000979597	3311723	2	2126182
GCA_009733175.1	'g__Brucella'	1402	225	12	1384	5	1	0	0	0.00927247	99.1841	0.762267	0.572416	0.0264034	3251364	48	139208
GCA_009733255.1	'g__Brucella'	1402	225	15	1381	5	1	0	0	0.00927247	98.8977	0.762267	0.572387	0.0339489	3252284	44	178450
GCA_009733275.1	'g__Brucella'	1402	225	17	1379	5	1	0	0	0.00927247	99.0577	0.762267	0.572702	0.0217568	3249242	87	63265
GCA_009733285.1	'g__Brucella'	1402	225	11	1385	5	1	0	0	0.00927247	99.3197	0.762267	0.572413	0.0272057	3250683	42	181394
GCA_009733315.1	'g__Brucella'	1514	196	18	1490	6	0	0	0	0.00792602	99.1786	0.696256	0.572523	0.0279505	3281853	42	174395
GCA_009733355.1	'g__Brucella'	1514	196	22	1487	5	0	0	0	0.00660502	98.7547	0.678034	0.572685	0.0247898	3279925	63	105242
GCA_009733365.1	'g__Brucella'	1402	225	15	1381	5	1	0	0	0.00927247	98.9985	0.762267	0.572376	0.0287654	3252314	38	216624
GCA_009733415.1	'g__Brucella'	1514	196	18	1489	7	0	0	0	0.00924703	99.1394	0.760031	0.572508	0.0284664	3280460	53	138078
GCA_009733435.1	'g__Brucella'	1402	225	14	1382	5	1	0	0	0.00927247	99.3032	0.762267	0.572371	0.0355848	3250398	42	189940
GCA_009733455.1	'g__Brucella'	1402	225	15	1381	6	0	0	0	0.0085592	99.0357	0.706712	0.572408	0.0327797	3252659	46	154286
GCA_009733515.1	'g__Brucella'	1514	196	14	1493	7	0	0	0	0.00924703	99.2927	0.760031	0.572515	0.0277732	3282426	43	181706
GCA_014884425.1	'g__Brucella'	1395	225	13	1378	4	0	0	0	0.00573477	99.2025	0.709904	0.572104	0.00108697	3327937	2	1927552
GCA_014884445.1	'g__Brucella'	1395	225	17	1373	5	0	0	0	0.00716846	98.9592	0.858053	0.572471	0.00129433	3325448	2	1920012
GCA_014884465.1	'g__Brucella'	1395	225	15	1376	4	0	0	0	0.00573477	98.989	0.709904	0.572067	0.00111654	3329966	2	1929894
GCA_014884585.1	'g__Brucella'	1395	225	15	1377	3	0	0	0	0.00430108	99.014	0.683761	0.572108	0.00108599	3328019	2	1927591
GCA_016091955.1	'g__Brucella'	1514	196	21	1486	7	0	0	0	0.00924703	98.5921	0.760031	0.57252	0.0270579	3282938	31	250801
GCA_016107505.1	'g__Brucella'	1402	225	12	1384	6	0	0	0	0.0085592	99.2702	0.706712	0.572127	0.000945309	3281317	2	2124943
GCA_016126075.1	'g__Brucella'	1402	225	13	1383	5	1	0	0	0.00927247	99.2376	0.762267	0.572426	0.0288321	3250852	25	343077
GCA_016126095.1	'g__Brucella'	1402	225	15	1381	5	1	0	0	0.00927247	99.0781	0.762267	0.57248	0.0262926	3259261	35	228686
GCA_016126135.1	'g__Brucella'	1402	225	11	1385	5	1	0	0	0.00927247	99.3381	0.762267	0.572405	0.0287615	3254785	28	228733
GCA_016126175.1	'g__Brucella'	1402	225	12	1384	5	1	0	0	0.00927247	99.1723	0.762267	0.572404	0.0290593	3252748	27	251357
GCA_016126205.1	'g__Brucella'	1402	225	11	1385	5	1	0	0	0.00927247	99.2612	0.762267	0.572402	0.0307143	3253489	37	189950
GCA_018604785.1	'g__Brucella'	1514	196	11	1496	7	0	0	0	0.00924703	99.4369	0.760031	0.572471	0.0340829	3286662	30	296426
GCA_022426885.1	'g__Brucella'	1402	225	14	1382	5	1	0	0	0.00927247	99.2743	0.762267	0.572402	0.0268728	3266273	32	251609
GCA_022426895.1	'g__Brucella'	1402	225	15	1381	5	1	0	0	0.00927247	99.1732	0.762267	0.572405	0.0242716	3265520	33	250152
GCA_023108915.1	'c__Alphaproteobacteria'	349	230	0	348	1	0	0	0	0.00573066	100	0.434783	0.558702	0.0175028	5448015	6	2930358
GCF_000007125.1	'g__Brucella'	1514	196	12	1495	6	1	0	0	0.00990753	99.3229	0.823807	0.572225	0.000934618	3294931	2	2117144
GCF_000007505.1	'g__Brucella'	1400	225	8	1387	4	1	0	0	0.00785714	99.4957	0.799988	0.572513	0.000530228	3315175	2	2107794
GCF_000008145.1	'g__Brucella'	1402	225	8	1388	5	1	0	0	0.00927247	99.4957	0.762267	0.572193	0.000936671	3286445	2	2124241
GCF_000016845.1	'f__Brucellaceae'	1206	241	7	1196	3	0	0	0	0.00497512	99.4912	0.454165	0.571946	0.000250102	3275590	2	2111370
GCF_000017405.1	'c__Alphaproteobacteria'	349	230	0	349	0	0	0	0	0	100	0	0.56125	0.0128896	5205777	6	2887297
GCF_000018525.1	'g__Brucella'	1402	225	7	1390	5	0	0	0	0.00713267	99.5275	0.651156	0.572427	0.00049745	3312769	2	2105969
GCF_000018725.1	'g__Brucella'	1402	225	8	1388	5	1	0	0	0.00927247	99.4957	0.762267	0.572217	0.000924758	3283936	2	2122487
GCF_000018905.1	'g__Brucella'	1395	225	9	1383	3	0	0	0	0.00430108	99.4264	0.487682	0.572052	0.00107712	3324607	2	1923763
GCF_000022625.1	'g__Brucella'	1514	196	10	1497	7	0	0	0	0.00924703	99.4471	0.760031	0.572212	0.001004	3311219	2	2125701
GCF_000022745.1	'g__Brucella'	1402	225	9	1387	6	0	0	0	0.0085592	99.4865	0.706712	0.572543	0.000410005	3337369	2	2117050
GCF_000054005.1	'g__Brucella'	1402	225	11	1385	5	1	0	0	0.00927247	98.8883	0.762267	0.572219	0.000957873	3278307	2	2121359
GCF_000157675.1	'g__Brucella'	1402	225	14	1382	5	1	0	0	0.00927247	99.288	0.762267	0.572454	0.0329247	3270344	13	776831
GCF_000157695.1	'g__Brucella'	1402	225	10	1386	5	1	0	0	0.00927247	98.9624	0.762267	0.572501	0.0330036	3272945	12	777842
GCF_000157715.1	'g__Brucella'	1402	225	9	1387	6	0	0	0	0.0085592	99.0513	0.706712	0.572498	0.0315072	3282764	13	780306
GCF_000157735.1	'g__Brucella'	1402	225	16	1381	4	1	0	0	0.00784593	98.5782	0.745173	0.572541	0.0339781	3294912	21	1916933
GCF_000157755.1	'c__Alphaproteobacteria'	349	230	3	346	0	0	0	0	0	99.1304	0	0.572902	0.063599	3323676	19	1919082
GCF_000157775.1	'g__Brucella'	1402	225	15	1382	5	0	0	0	0.00713267	98.946	0.558563	0.572736	0.0517546	3298529	23	781604
GCF_000157815.1	'g__Brucella'	1402	225	16	1380	6	0	0	0	0.0085592	98.2023	0.706712	0.572417	0.0282895	3398674	19	1925290
GCF_000157835.1	'g__Brucella'	1399	225	17	1377	5	0	0	0	0.00714796	98.6564	0.647235	0.572441	0.0338952	3334689	17	909466
GCF_000157855.1	'g__Brucella'	1399	225	14	1380	5	0	0	0	0.00714796	98.7739	0.647235	0.572576	0.0288968	3337230	22	910337
GCF_000157875.1	'c__Alphaproteobacteria'	349	230	2	347	0	0	0	0	0	99.3478	0	0.57234	0.0219512	3153851	20	817792
GCF_000158675.1	'g__Brucella'	1402	225	12	1384	6	0	0	0	0.0085592	98.8143	0.706712	0.572818	0.0322788	3373519	15	1902569
GCF_000158715.1	'g__Brucella'	1402	225	19	1378	5	0	0	0	0.00713267	98.4174	0.691386	0.57268	0.0358836	3329623	11	1923503
GCF_000158735.1	'g__Brucella'	1514	196	23	1484	7	0	0	0	0.00924703	98.8126	0.760031	0.572486	0.0350034	3308792	13	1181532
GCF_000158755.1	'g__Brucella'	1402	225	18	1379	5	0	0	0	0.00713267	98.6323	0.558563	0.573081	0.0337994	3345471	17	1212323
GCF_000158775.1	'g__Brucella'	1402	225	20	1376	6	0	0	0	0.0085592	98.9213	0.706712	0.573005	0.0340938	3337159	14	1912514
GCF_000158795.1	'g__Brucella'	1402	225	11	1385	6	0	0	0	0.0085592	99.3418	0.706712	0.57247	0.0319473	3269576	13	776934
GCF_000158995.1	'g__Brucella'	1402	225	32	1365	5	0	0	0	0.00713267	98.0241	0.558563	0.572642	0.0542971	3336716	18	783156
GCF_000160255.1	'g__Brucella'	1402	225	12	1384	5	1	0	0	0.00927247	98.9307	0.762267	0.572439	0.0334736	3276866	16	777953
GCF_000160275.1	'g__Brucella'	1402	225	8	1389	5	0	0	0	0.00713267	99.4386	0.651156	0.572761	0.0357371	3307260	12	1896426
GCF_000163115.1	'g__Brucella'	1402	225	15	1381	6	0	0	0	0.0085592	99.2634	0.706712	0.572135	0.0329326	3343441	48	1927352
GCF_000163135.1	'f__Brucellaceae'	1206	241	21	1182	3	0	0	0	0.00497512	98.777	0.454165	0.572396	0.0476376	3297137	17	1898463
GCF_000177135.1	'c__Alphaproteobacteria'	349	230	0	349	0	0	0	0	0	100	0	0.571822	0.0293364	3305941	174	40567
GCF_000177155.1	'c__Alphaproteobacteria'	349	230	0	349	0	0	0	0	0	100	0	0.572339	0.025214	3110281	113	51158
GCF_000182235.1	'g__Brucella'	1514	196	10	1497	7	0	0	0	0.00924703	99.4471	0.760031	0.572491	0.0269656	3284951	60	118848
GCF_000182425.1	'g__Brucella'	1402	225	15	1381	6	0	0	0	0.0085592	99.0008	0.669675	0.572192	0.00413158	3389269	7	673909
GCF_000182625.1	'g__Brucella'	1402	225	10	1386	5	1	0	0	0.00927247	98.9624	0.762267	0.572231	0.0230767	3277197	9	1059616
GCF_000182645.1	'c__Alphaproteobacteria'	348	229	1	346	1	0	0	0	0.00574713	99.5633	0.014556	0.577443	0.0106693	4725392	4	2604449
GCF_000182725.1	'c__Alphaproteobacteria'	349	230	0	349	0	0	0	0	0	100	0	0.570601	0.0379653	3366774	55	142339
GCF_000192725.1	'g__Brucella'	1514	196	10	1497	7	0	0	0	0.00924703	99.4471	0.760031	0.572194	0.000992537	3311748	2	2126133
GCF_000192885.1	'g__Brucella'	1514	196	11	1496	6	1	0	0	0.00990753	99.4131	0.845065	0.572194	0.000990799	3312229	2	2126451
GCF_000209575.2	'g__Brucella'	1514	196	12	1495	7	0	0	0	0.00924703	99.3843	0.760031	0.572551	0.0315387	3277964	30	250673
GCF_000209615.2	'g__Brucella'	1514	196	12	1495	7	0	0	0	0.00924703	99.3707	0.760031	0.572511	0.0331969	3279805	32	194307
GCF_000209635.2	'g__Brucella'	1400	225	12	1383	4	1	0	0	0.00785714	98.9562	0.799988	0.572855	0.0323792	3283723	28	363254
GCF_000221005.1	'g__Brucella'	1402	225	8	1387	7	0	0	0	0.00998573	99.4957	0.817823	0.571989	0.00034165	3399268	2	2138342
GCF_000223195.1	'g__Brucella'	1400	225	8	1387	4	1	0	0	0.00785714	99.4957	0.799988	0.572513	0.000529972	3315163	2	2107783
GCF_000227645.1	'g__Brucella'	1514	196	12	1495	6	1	0	0	0.00990753	99.09	0.823807	0.57229	0.000966225	3294475	2	2117717
GCF_000236255.1	'g__Brucella'	1400	225	8	1387	4	1	0	0	0.00785714	99.4957	0.799988	0.572506	0.000541999	3316088	2	2108637
GCF_000238175.1	'g__Brucella'	1402	225	8	1388	5	1	0	0	0.00927247	99.4957	0.762267	0.572203	0.00093145	3286032	2	2123773
GCF_000238195.1	'g__Brucella'	1402	225	9	1388	5	0	0	0	0.00713267	99.083	0.651156	0.572372	0.000455102	3277512	2	2107023
GCF_000245835.1	'g__Brucella'	1402	225	8	1390	3	1	0	0	0.0064194	99.4957	0.587975	0.571972	0.00124087	3303039	3	1924646
GCF_000245855.1	'g__Brucella'	1402	225	8	1390	3	1	0	0	0.0064194	99.4957	0.587975	0.57226	0.00267269	3285698	4	1160349
GCF_000245875.1	'g__Brucella'	1402	225	9	1389	3	1	0	0	0.0064194	99.4069	0.587975	0.572013	0.00129251	3303032	3	1925638
GCF_000245895.1	'g__Brucella'	1402	225	8	1390	3	1	0	0	0.0064194	99.4957	0.587975	0.572107	0.0027771	3295757	5	779310
GCF_000245915.1	'g__Brucella'	1402	225	8	1390	3	1	0	0	0.0064194	99.4957	0.587975	0.572133	0.00141477	3296700	3	1925257
GCF_000245935.1	'g__Brucella'	1402	225	8	1390	3	1	0	0	0.0064194	99.4957	0.587975	0.57221	0.00247021	3286592	3	1919769
GCF_000245955.1	'g__Brucella'	1402	225	8	1390	3	1	0	0	0.0064194	99.4957	0.587975	0.572051	0.00129014	3297792	3	1925157
GCF_000250775.1	'g__Brucella'	1400	225	8	1387	4	1	0	0	0.00785714	99.4957	0.799988	0.572786	0.0253179	3287279	73	91710
GCF_000250795.1	'g__Brucella'	1514	196	10	1497	7	0	0	0	0.00924703	99.4471	0.760031	0.572474	0.0264514	3283081	75	83582
GCF_000250815.1	'g__Brucella'	1514	196	10	1497	7	0	0	0	0.00924703	99.4471	0.760031	0.572471	0.0263302	3283366	83	85213
GCF_000250835.1	'g__Brucella'	1402	225	9	1387	5	1	0	0	0.00927247	99.4837	0.762267	0.572433	0.024827	3259991	77	93754
GCF_000251205.1	'c__Alphaproteobacteria'	349	230	0	349	0	0	0	0	0	100	0	0.560179	0.0207625	4726982	15	947816
GCF_000292005.1	'g__Brucella'	1400	225	12	1382	4	2	0	0	0.01	99.2516	0.911099	0.572691	0.0237787	3286550	290	22083
GCF_000292045.1	'g__Brucella'	1400	225	9	1385	5	1	0	0	0.00928571	99.4787	0.874062	0.572787	0.024815	3287273	97	66509
GCF_000292065.1	'g__Brucella'	1514	196	10	1497	7	0	0	0	0.00924703	99.4471	0.760031	0.5725	0.0243475	3282791	81	83305
GCF_000292125.1	'g__Brucella'	1514	196	10	1497	6	1	0	0	0.00990753	99.4471	0.823807	0.572432	0.024431	3270017	86	92892
GCF_000292185.1	'g__Brucella'	1402	225	10	1387	5	0	0	0	0.00713267	99.0553	0.651156	0.572775	0.0227148	3247324	170	44821
GCF_000298575.1	'g__Brucella'	1402	225	14	1383	5	0	0	0	0.00713267	98.4401	0.651156	0.57278	0.0257154	3234827	154	44046
GCF_000298615.1	'g__Brucella'	1514	196	11	1496	7	0	0	0	0.00924703	99.4008	0.760031	0.572579	0.0261715	3276288	123	60352
GCF_000348645.1	'g__Brucella'	1514	196	15	1492	7	0	0	0	0.00924703	99.2738	0.760031	0.572503	0.0176336	3289919	91	79000
GCF_000365565.1	'g__Brucella'	1395	225	12	1380	3	0	0	0	0.00430108	98.1192	0.487682	0.572225	0.0178621	3297901	17	228807
GCF_000365585.1	'g__Brucella'	1395	225	9	1383	3	0	0	0	0.00430108	99.4121	0.487682	0.572195	0.00952571	3316120	9	814144
GCF_000365605.1	'g__Brucella'	1402	225	9	1387	5	1	0	0	0.00927247	99.2735	0.762267	0.572194	0.00267697	3284467	4	1157730
GCF_000365625.1	'g__Brucella'	1402	225	10	1386	5	1	0	0	0.00927247	98.6069	0.762267	0.572288	0.0048132	3262795	4	1055204
GCF_000365645.1	'g__Brucella'	1402	225	8	1388	5	1	0	0	0.00927247	99.4957	0.762267	0.572238	0.00713774	3286000	6	1058097
GCF_000365665.1	'g__Brucella'	1402	225	8	1390	3	1	0	0	0.0064194	99.4957	0.587975	0.572272	0.00590974	3285688	7	702587
GCF_000365685.1	'g__Brucella'	1402	225	8	1390	3	1	0	0	0.0064194	99.4957	0.587975	0.57216	0.0044972	3287413	3	1903109
GCF_000365705.1	'g__Brucella'	1395	225	9	1383	3	0	0	0	0.00430108	99.4121	0.487682	0.572221	0.0112335	3317103	11	864587
GCF_000365725.1	'g__Brucella'	1402	225	9	1387	5	1	0	0	0.00927247	99.4837	0.762267	0.572165	0.0287739	3285803	6	1161678
GCF_000365745.1	'g__Brucella'	1402	225	8	1388	5	1	0	0	0.00927247	99.4957	0.762267	0.57222	0.00445752	3286422	3	2081626
GCF_000365765.1	'g__Brucella'	1402	225	8	1390	4	0	0	0	0.00570613	99.4957	0.541469	0.572198	0.00834323	3279063	12	554031
GCF_000365785.1	'g__Brucella'	1402	225	8	1388	5	1	0	0	0.00927247	99.4957	0.762267	0.572208	0.00311573	3286043	6	1162278
GCF_000365805.1	'g__Brucella'	1402	225	8	1390	3	1	0	0	0.0064194	99.4957	0.587975	0.572245	0.0066998	3285480	7	1129382
GCF_000365825.1	'g__Brucella'	1402	225	8	1390	3	1	0	0	0.0064194	99.4957	0.587975	0.572286	0.00339825	3281037	4	1162323
GCF_000365865.1	'g__Brucella'	1514	196	10	1497	7	0	0	0	0.00924703	99.4471	0.760031	0.572286	0.0272815	3291764	5	1177377
GCF_000365885.1	'f__Brucellaceae'	1206	241	8	1193	5	0	0	0	0.00829187	99.0763	0.62014	0.571923	0.0196729	3289392	30	225689
GCF_000365905.1	'f__Brucellaceae'	1206	241	8	1195	3	0	0	0	0.00497512	99.0763	0.454165	0.571821	0.028241	3290844	22	287101
GCF_000365925.1	'f__Brucellaceae'	1206	241	8	1195	3	0	0	0	0.00497512	99.0763	0.454165	0.571804	0.0280512	3290866	23	320958
GCF_000365945.1	'f__Brucellaceae'	1206	241	8	1195	3	0	0	0	0.00497512	99.0763	0.454165	0.572068	0.0110601	3276805	36	156372
GCF_000365985.1	'f__Brucellaceae'	1206	241	8	1195	3	0	0	0	0.00497512	99.0763	0.454165	0.571823	0.0283501	3290674	22	366624
GCF_000366025.1	'g__Brucella'	1402	225	8	1388	5	1	0	0	0.00927247	99.4957	0.762267	0.572198	0.000939862	3286693	2	2124379
GCF_000366045.1	'f__Brucellaceae'	1206	241	8	1195	3	0	0	0	0.00497512	99.0763	0.454165	0.571821	0.0289984	3291315	21	373228
GCF_000366065.1	'f__Brucellaceae'	1206	241	8	1195	3	0	0	0	0.00497512	99.0763	0.454165	0.571897	0.011232	3289504	38	141826
GCF_000366085.1	'g__Brucella'	1402	225	7	1390	5	0	0	0	0.00713267	99.5275	0.651156	0.572477	0.0101077	3308242	8	793547
GCF_000366105.1	'g__Brucella'	1402	225	8	1388	6	0	0	0	0.0085592	99.4957	0.706712	0.572185	0.00926841	3281592	11	382166
GCF_000366125.1	'g__Brucella'	1402	225	8	1388	5	1	0	0	0.00927247	99.4957	0.762267	0.572172	0.00198538	3284909	3	1158546
GCF_000366145.1	'g__Brucella'	1402	225	8	1388	5	1	0	0	0.00927247	99.4957	0.762267	0.572237	0.00309678	3285661	3	1813342
GCF_000366165.1	'g__Brucella'	1402	225	8	1389	4	1	0	0	0.00784593	99.4957	0.736123	0.572195	0.00094242	3285875	2	2123546
GCF_000366185.1	'g__Brucella'	1402	225	8	1390	3	1	0	0	0.0064194	99.4957	0.587975	0.5722	0.000942258	3286460	2	2124153
GCF_000366205.1	'g__Brucella'	1400	225	8	1387	4	1	0	0	0.00785714	99.4957	0.799988	0.572559	0.0251616	3308809	10	599049
GCF_000366225.1	'g__Brucella'	1395	225	8	1384	3	0	0	0	0.00430108	99.4525	0.487682	0.572042	0.00106726	3324925	2	1923956
GCF_000366245.1	'g__Brucella'	1395	225	9	1382	4	0	0	0	0.00573477	99.4405	0.709904	0.572212	0.0234886	3319332	11	442397
GCF_000366265.1	'g__Brucella'	1400	225	9	1386	4	1	0	0	0.00785714	99.4755	0.799988	0.572569	0.00883825	3307773	8	618361
GCF_000366285.1	'g__Brucella'	1402	225	8	1388	6	0	0	0	0.0085592	99.4957	0.706712	0.57216	0.00361025	3278557	4	1053950
GCF_000366305.1	'g__Brucella'	1402	225	8	1388	5	1	0	0	0.00927247	99.4957	0.762267	0.572231	0.00432389	3286195	4	2081471
GCF_000366325.1	'g__Brucella'	1402	225	11	1385	6	0	0	0	0.0085592	99.113	0.706712	0.572186	0.00863437	3278535	6	1160413
GCF_000366345.1	'g__Brucella'	1402	225	8	1388	5	1	0	0	0.00927247	99.4957	0.762267	0.572132	0.00604184	3278510	5	983722
GCF_000366365.1	'g__Brucella'	1402	225	8	1388	5	1	0	0	0.00927247	99.4957	0.762267	0.572364	0.00466893	3295972	3	2081605
GCF_000366405.1	'g__Brucella'	1402	225	9	1387	5	1	0	0	0.00927247	99.4402	0.762267	0.572226	0.00400601	3284164	6	982653
GCF_000366425.1	'g__Brucella'	1402	225	9	1387	5	1	0	0	0.00927247	99.4837	0.762267	0.572139	0.00236882	3284328	4	700282
GCF_000366445.1	'g__Brucella'	1402	225	8	1388	5	1	0	0	0.00927247	99.4957	0.762267	0.572241	0.002536	3286132	3	1873455
GCF_000366465.1	'g__Brucella'	1402	225	8	1388	5	1	0	0	0.00927247	99.4957	0.762267	0.572195	0.00281997	3286330	4	1111727
GCF_000366485.1	'g__Brucella'	1402	225	8	1388	5	1	0	0	0.00927247	99.4957	0.762267	0.572194	0.00183515	3285426	4	1162339
GCF_000366505.1	'g__Brucella'	1402	225	8	1388	5	1	0	0	0.00927247	99.4957	0.762267	0.572186	0.000943127	3286002	2	2123749
GCF_000366525.1	'g__Brucella'	1402	225	8	1388	5	1	0	0	0.00927247	99.4957	0.762267	0.572176	0.00527634	3283758	4	964628
GCF_000366545.1	'g__Brucella'	1402	225	8	1388	5	1	0	0	0.00927247	99.4957	0.762267	0.572191	0.00444139	3284291	4	966888
GCF_000366605.1	'g__Brucella'	1402	225	9	1387	5	1	0	0	0.00927247	99.4837	0.762267	0.572145	0.0315819	3286377	5	2018325
GCF_000366625.1	'g__Brucella'	1514	196	12	1495	7	0	0	0	0.00924703	99.4111	0.760031	0.572279	0.0237552	3291820	6	1060000
GCF_000366645.1	'g__Brucella'	1402	225	8	1390	3	1	0	0	0.0064194	99.4957	0.587975	0.572205	0.000936405	3286494	2	2124179
GCF_000366665.1	'g__Brucella'	1402	225	8	1390	3	1	0	0	0.0064194	99.4957	0.587975	0.572206	0.00279059	3286455	6	2018309
GCF_000366685.1	'g__Brucella'	1402	225	8	1390	3	1	0	0	0.0064194	99.4957	0.587975	0.57227	0.00610467	3285845	3	2081518
GCF_000366705.1	'g__Brucella'	1402	225	8	1390	3	1	0	0	0.0064194	99.4957	0.587975	0.572231	0.00208146	3286209	4	2069872
GCF_000366725.1	'g__Brucella'	1402	225	8	1390	3	1	0	0	0.0064194	99.4957	0.587975	0.572216	0.000931244	3286410	2	2124110
GCF_000366745.1	'g__Brucella'	1402	225	8	1390	3	1	0	0	0.0064194	99.4957	0.587975	0.572265	0.00469201	3285926	6	1717122
GCF_000366765.1	'g__Brucella'	1402	225	8	1390	3	1	0	0	0.0064194	99.4957	0.587975	0.572238	0.0053036	3286129	4	2081420
GCF_000366785.1	'g__Brucella'	1402	225	8	1390	3	1	0	0	0.0064194	99.4957	0.587975	0.57221	0.0347842	3285848	4	2069935
GCF_000366805.1	'g__Brucella'	1402	225	8	1390	3	1	0	0	0.0064194	99.4957	0.587975	0.572243	0.00843069	3286031	6	1759359
GCF_000366825.1	'g__Brucella'	1402	225	8	1389	5	0	0	0	0.00713267	99.083	0.651156	0.572518	0.000418289	3307765	2	2100833
GCF_000366845.1	'g__Brucella'	1514	196	10	1497	7	0	0	0	0.00924703	99.4471	0.760031	0.572358	0.0169374	3297832	16	330901
GCF_000366865.1	'g__Brucella'	1514	196	10	1497	7	0	0	0	0.00924703	99.4471	0.760031	0.572367	0.027647	3297701	12	447910
GCF_000366885.1	'g__Brucella'	1514	196	11	1496	7	0	0	0	0.00924703	99.4275	0.760031	0.572284	0.0288755	3292448	4	1177096
GCF_000366945.1	'g__Brucella'	1514	196	11	1496	6	1	0	0	0.00990753	99.4321	0.823807	0.572349	0.0166523	3297610	15	281855
GCF_000366965.1	'g__Brucella'	1514	196	10	1497	7	0	0	0	0.00924703	99.4471	0.760031	0.572338	0.0178643	3290007	12	360641
GCF_000367005.1	'g__Brucella'	1514	196	10	1497	7	0	0	0	0.00924703	99.4471	0.760031	0.572341	0.0325105	3298746	10	489595
GCF_000367025.1	'g__Brucella'	1514	196	11	1496	7	0	0	0	0.00924703	99.3742	0.760031	0.572274	0.0210519	3300654	10	660350
GCF_000367045.1	'g__Brucella'	1514	196	10	1498	6	0	0	0	0.00792602	99.4471	0.674997	0.572318	0.0390132	3296038	7	640222
GCF_000367065.1	'f__Brucellaceae'	1206	241	7	1196	3	0	0	0	0.00497512	99.4912	0.454165	0.571684	0.0302154	3303334	23	306085
GCF_000367085.1	'f__Brucellaceae'	1206	241	7	1196	3	0	0	0	0.00497512	99.4912	0.454165	0.572017	0.0103508	3267028	35	163118
GCF_000367105.1	'g__Brucella'	1402	225	10	1386	6	0	0	0	0.0085592	99.0513	0.706712	0.572048	0.0193831	3373727	34	261141
GCF_000367125.1	'g__Brucella'	1399	225	8	1387	4	0	0	0	0.00571837	99.4957	0.625012	0.572099	0.0218822	3314900	49	130729
GCF_000367285.1	'g__Brucella'	1402	225	8	1389	5	0	0	0	0.00713267	99.5073	0.651156	0.572413	0.000493591	3313757	2	2106746
GCF_000369905.1	'g__Brucella'	1402	225	8	1388	5	1	0	0	0.00927247	99.4957	0.762267	0.572378	0.00243062	3273643	3	1913683
GCF_000369925.1	'g__Brucella'	1402	225	8	1388	6	0	0	0	0.0085592	99.4957	0.706712	0.571883	0.00270733	3302935	4	1162084
GCF_000369945.1	'g__Brucella'	1402	225	9	1387	5	1	0	0	0.00927247	99.2735	0.762267	0.57212	0.0110349	3296863	3	2130625
GCF_000369965.1	'g__Brucella'	1402	225	8	1388	5	1	0	0	0.00927247	99.4957	0.762267	0.571875	0.0027965	3315738	5	783154
GCF_000369985.1	'g__Brucella'	1402	225	8	1388	5	1	0	0	0.00927247	99.4957	0.762267	0.571912	0.00272424	3304420	4	1162049
GCF_000370005.1	'g__Brucella'	1402	225	8	1388	6	0	0	0	0.0085592	99.4957	0.706712	0.571983	0.00818673	3297446	5	1161817
GCF_000370025.1	'g__Brucella'	1402	225	8	1387	7	0	0	0	0.00998573	99.4957	0.928934	0.572092	0.0315686	3284092	4	1921065
GCF_000370045.1	'g__Brucella'	1402	225	9	1387	5	1	0	0	0.00927247	99.0513	0.762267	0.572214	0.0237053	3287091	10	968643
GCF_000370085.1	'g__Brucella'	1402	225	8	1388	5	1	0	0	0.00927247	99.4957	0.762267	0.572197	0.00093667	3287431	2	2125162
GCF_000370105.1	'g__Brucella'	1402	225	8	1388	5	1	0	0	0.00927247	99.4957	0.762267	0.572106	0.00153606	3294944	3	1926800
GCF_000370125.1	'g__Brucella'	1402	225	8	1388	5	1	0	0	0.00927247	99.4957	0.762267	0.572142	0.00473074	3278954	6	675949
GCF_000370145.1	'g__Brucella'	1402	225	10	1386	5	1	0	0	0.00927247	98.9624	0.762267	0.572109	0.00766607	3293789	7	605843
GCF_000370165.1	'g__Brucella'	1402	225	8	1388	5	1	0	0	0.00927247	99.4957	0.762267	0.571859	0.0028365	3307750	5	782857
GCF_000370185.1	'g__Brucella'	1402	225	8	1388	6	0	0	0	0.0085592	99.4957	0.706712	0.572177	0.00335033	3288055	5	783525
GCF_000370205.1	'g__Brucella'	1402	225	10	1386	6	0	0	0	0.0085592	99.3353	0.706712	0.57216	0.00825277	3282227	9	931991
GCF_000370225.1	'g__Brucella'	1402	225	10	1386	6	0	0	0	0.0085592	99.3353	0.706712	0.572197	0.0342245	3278730	8	1159812
GCF_000370245.1	'g__Brucella'	1402	225	8	1388	6	0	0	0	0.0085592	99.4957	0.706712	0.572064	0.00314589	3293675	4	1165461
GCF_000370265.1	'g__Brucella'	1402	225	8	1388	5	1	0	0	0.00927247	99.4957	0.762267	0.571985	0.00981712	3305799	4	1925967
GCF_000370285.1	'g__Brucella'	1402	225	11	1385	5	1	0	0	0.00927247	98.9282	0.762267	0.5722	0.0249	3275083	6	1154668
GCF_000370305.1	'g__Brucella'	1402	225	8	1387	7	0	0	0	0.00998573	99.4957	0.723806	0.572004	0.00271154	3303778	5	783500
GCF_000370325.1	'g__Brucella'	1402	225	8	1388	6	0	0	0	0.0085592	99.4957	0.706712	0.572163	0.0238692	3278582	9	982687
GCF_000370365.1	'g__Brucella'	1402	225	8	1389	5	0	0	0	0.00713267	99.4957	0.651156	0.571964	0.0027692	3303558	4	780283
GCF_000370385.1	'g__Brucella'	1402	225	8	1388	5	1	0	0	0.00927247	99.4957	0.762267	0.572125	0.00293476	3292824	4	1162193
GCF_000370405.1	'g__Brucella'	1402	225	11	1385	4	2	0	0	0.00998573	98.4587	0.910415	0.571936	0.00300657	3286840	5	782423
GCF_000370425.1	'g__Brucella'	1402	225	8	1388	5	1	0	0	0.00927247	99.4957	0.762267	0.572132	0.0191468	3279933	8	669956
GCF_000370445.1	'g__Brucella'	1402	225	8	1388	6	0	0	0	0.0085592	99.4957	0.706712	0.57228	0.0259151	3278987	13	392144
GCF_000370465.1	'g__Brucella'	1402	225	8	1388	6	0	0	0	0.0085592	99.4957	0.706712	0.57215	0.0282893	3280699	13	382164
GCF_000370485.1	'g__Brucella'	1402	225	8	1388	6	0	0	0	0.0085592	99.4957	0.706712	0.572221	0.0262228	3280952	13	417290
GCF_000370505.1	'g__Brucella'	1402	225	8	1390	3	1	0	0	0.0064194	99.4957	0.587975	0.572224	0.0044337	3286581	4	1760005
GCF_000370525.1	'g__Brucella'	1402	225	8	1390	3	1	0	0	0.0064194	99.4957	0.587975	0.572247	0.00734224	3286304	4	2072714
GCF_000370545.1	'g__Brucella'	1402	225	8	1390	3	1	0	0	0.0064194	99.4957	0.587975	0.572221	0.00454605	3286963	4	1873617
GCF_000370585.1	'g__Brucella'	1402	225	9	1388	5	0	0	0	0.00713267	99.083	0.651156	0.572368	0.00429145	3289630	3	1687446
GCF_000370605.1	'g__Brucella'	1402	225	8	1389	5	0	0	0	0.00713267	99.5155	0.651156	0.572421	0.0145908	3314031	6	1206799
GCF_000370625.1	'g__Brucella'	1514	196	11	1496	7	0	0	0	0.00924703	99.3451	0.760031	0.572329	0.0310162	3297780	10	800902
GCF_000370645.1	'g__Brucella'	1514	196	10	1497	7	0	0	0	0.00924703	99.4471	0.760031	0.572297	0.0202163	3296860	9	469550
GCF_000370665.1	'g__Brucella'	1514	196	10	1497	7	0	0	0	0.00924703	99.4471	0.760031	0.572387	0.0025408	3298896	3	1917014
GCF_000370685.1	'g__Brucella'	1514	196	10	1497	7	0	0	0	0.00924703	99.4471	0.760031	0.572346	0.0193183	3299548	11	465661
GCF_000370705.1	'g__Brucella'	1514	196	10	1497	7	0	0	0	0.00924703	99.4471	0.760031	0.572357	0.0249516	3299419	12	530804
GCF_000370725.1	'g__Brucella'	1514	196	10	1498	6	0	0	0	0.00792602	99.4471	0.674997	0.572303	0.0227006	3295672	7	885434
GCF_000370745.1	'g__Brucella'	1514	196	10	1498	5	1	0	0	0.00858653	99.4471	0.738773	0.572029	0.0275578	3322387	36	162545
GCF_000370765.1	'g__Brucella'	1514	196	10	1498	6	0	0	0	0.00792602	99.4471	0.674997	0.572315	0.0245129	3295911	6	1055151
GCF_000370785.1	'g__Brucella'	1514	196	11	1497	6	0	0	0	0.00792602	99.4369	0.674997	0.572308	0.0227864	3295037	7	696205
GCF_000370805.1	'g__Brucella'	1514	196	10	1497	7	0	0	0	0.00924703	99.4471	0.760031	0.572398	0.00245324	3307170	3	1917858
GCF_000370825.1	'g__Brucella'	1514	196	10	1497	7	0	0	0	0.00924703	99.4471	0.760031	0.572426	0.00266575	3310006	3	1915460
GCF_000370865.1	'g__Brucella'	1514	196	10	1497	7	0	0	0	0.00924703	99.4471	0.760031	0.572328	0.0261172	3301172	10	591126
GCF_000370885.1	'f__Brucellaceae'	1206	241	7	1196	3	0	0	0	0.00497512	99.4912	0.454165	0.571905	0.0018835	3279023	3	1912136
GCF_000370905.1	'f__Brucellaceae'	1206	241	8	1195	3	0	0	0	0.00497512	99.4668	0.454165	0.571728	0.0271252	3300454	24	364743
GCF_000370925.1	'g__Brucella'	1399	225	11	1383	5	0	0	0	0.00714796	99.431	0.680568	0.572553	0.0100708	3324827	4	1918775
GCF_000370945.1	'f__Brucellaceae'	1206	241	10	1193	3	0	0	0	0.00497512	98.3847	0.454165	0.572079	0.0300027	3353781	19	336014
GCF_000370965.1	'g__Brucella'	1402	225	8	1388	6	0	0	0	0.0085592	99.4957	0.706712	0.572533	0.020619	3312508	56	100212
GCF_000370985.1	'g__Brucella'	1399	225	8	1386	5	0	0	0	0.00714796	99.4957	0.647235	0.571766	0.00901578	3360293	4	1942799
GCF_000371005.1	'g__Brucella'	1402	225	8	1388	6	0	0	0	0.0085592	99.4957	0.706712	0.572492	0.0237694	3313861	33	185244
GCF_000371025.1	'g__Brucella'	1402	225	8	1388	6	0	0	0	0.0085592	99.4957	0.706712	0.572223	0.00955028	3361076	7	630729
GCF_000371045.1	'g__Brucella'	1402	225	8	1388	6	0	0	0	0.0085592	99.4957	0.706712	0.572605	0.0147914	3307641	54	90174
GCF_000371065.1	'g__Brucella'	1402	225	9	1387	6	0	0	0	0.0085592	99.3846	0.706712	0.572048	0.0232358	3376429	42	157736
GCF_000371085.1	'g__Brucella'	1400	225	8	1387	4	1	0	0	0.00785714	99.4957	0.799988	0.572614	0.00721992	3311044	6	778990
GCF_000371105.1	'g__Brucella'	1402	225	8	1388	6	0	0	0	0.0085592	99.464	0.706712	0.572523	0.0102943	3308133	15	515495
GCF_000371125.1	'g__Brucella'	1395	225	9	1382	4	0	0	0	0.00573477	99.3785	0.709904	0.572195	0.0280516	3321466	7	1062652
GCF_000371145.1	'g__Brucella'	1400	225	8	1387	4	1	0	0	0.00785714	99.4957	0.799988	0.57259	0.009253	3306601	9	489283
GCF_000371165.1	'g__Brucella'	1395	225	8	1384	3	0	0	0	0.00430108	99.4525	0.487682	0.572035	0.00194138	3325040	3	1195107
GCF_000371185.1	'g__Brucella'	1395	225	8	1384	3	0	0	0	0.00430108	99.4525	0.487682	0.571804	0.00834369	3346445	5	1202091
GCF_000371205.1	'g__Brucella'	1395	225	9	1382	4	0	0	0	0.00573477	99.4264	0.709904	0.571872	0.00881226	3348941	5	1933441
GCF_000371225.1	'g__Brucella'	1395	225	9	1382	4	0	0	0	0.00573477	99.3044	0.709904	0.571939	0.00124702	3341187	3	1934253
GCF_000371245.1	'g__Brucella'	1395	225	9	1382	4	0	0	0	0.00573477	99.3044	0.709904	0.572039	0.00768279	3335960	4	1922832
GCF_000371265.1	'g__Brucella'	1395	225	7	1384	4	0	0	0	0.00573477	99.4727	0.561756	0.572076	0.0020517	3333083	3	1931737
GCF_000371285.1	'g__Brucella'	1395	225	8	1384	3	0	0	0	0.00430108	99.4525	0.487682	0.572173	0.0182227	3320904	18	210045
GCF_000371305.1	'g__Brucella'	1395	225	8	1384	3	0	0	0	0.00430108	99.4525	0.487682	0.572032	0.00180182	3335164	3	1933524
GCF_000371325.1	'g__Brucella'	1395	225	8	1384	3	0	0	0	0.00430108	99.4525	0.487682	0.572169	0.0178345	3321764	20	229586
GCF_000371345.1	'f__Brucellaceae'	1206	241	8	1195	3	0	0	0	0.00497512	99.0763	0.454165	0.571794	0.0280603	3291421	23	351663
GCF_000398805.1	'g__Brucella'	1402	225	8	1388	5	1	0	0	0.00927247	99.4957	0.762267	0.572125	0.0281355	3289675	10	1920131
GCF_000399725.1	'g__Brucella'	1402	225	8	1390	3	1	0	0	0.0064194	99.4957	0.587975	0.572239	0.00315827	3286244	6	856741
GCF_000413495.1	'g__Brucella'	1402	225	8	1388	5	1	0	0	0.00927247	99.4957	0.762267	0.572201	0.00877738	3286423	4	1119039
GCF_000413535.1	'g__Brucella'	1402	225	8	1388	5	1	0	0	0.00927247	99.4957	0.762267	0.572198	0.00884959	3286104	4	2090544
GCF_000413555.1	'g__Brucella'	1402	225	8	1388	5	1	0	0	0.00927247	99.4957	0.762267	0.572194	0.00460035	3286088	4	2043570
GCF_000413575.1	'g__Brucella'	1402	225	8	1388	5	1	0	0	0.00927247	99.4957	0.762267	0.572193	0.0107323	3286543	4	2111406
GCF_000413595.1	'g__Brucella'	1402	225	8	1388	5	1	0	0	0.00927247	99.4957	0.762267	0.572195	0.00870675	3286425	4	2043771
GCF_000413615.1	'g__Brucella'	1402	225	8	1388	5	1	0	0	0.00927247	99.4957	0.762267	0.572192	0.0067741	3286575	4	2090874
GCF_000413635.1	'g__Brucella'	1402	225	8	1388	5	1	0	0	0.00927247	99.4957	0.762267	0.572188	0.00132912	3285923	4	1004993
GCF_000413655.1	'g__Brucella'	1402	225	10	1386	5	1	0	0	0.00927247	98.9624	0.762267	0.572214	0.00788636	3283303	5	910455
GCF_000413675.1	'g__Brucella'	1402	225	8	1388	5	1	0	0	0.00927247	99.4957	0.762267	0.572203	0.00931064	3285596	4	2042899
GCF_000413695.1	'g__Brucella'	1402	225	8	1388	5	1	0	0	0.00927247	99.4957	0.762267	0.572193	0.0102281	3286408	4	1694005
GCF_000413715.1	'g__Brucella'	1402	225	8	1388	5	1	0	0	0.00927247	99.4957	0.762267	0.572185	0.00882009	3285499	4	1118877
GCF_000413735.1	'g__Brucella'	1402	225	8	1388	5	1	0	0	0.00927247	99.4957	0.762267	0.572191	0.00930216	3285956	5	1156060
GCF_000413755.1	'g__Brucella'	1402	225	8	1388	5	1	0	0	0.00927247	99.4957	0.762267	0.572209	0.00397995	3286959	5	1005585
GCF_000413775.1	'g__Brucella'	1402	225	8	1388	5	1	0	0	0.00927247	99.4957	0.762267	0.572195	0.00871765	3286218	5	1118935
GCF_000413795.1	'g__Brucella'	1402	225	8	1388	5	1	0	0	0.00927247	99.4957	0.762267	0.572199	0.00473078	3286740	4	2090821
GCF_000413815.1	'g__Brucella'	1402	225	8	1388	5	1	0	0	0.00927247	99.4957	0.762267	0.572193	0.010487	3286678	4	2115087
GCF_000413835.1	'g__Brucella'	1402	225	8	1388	5	1	0	0	0.00927247	99.4957	0.762267	0.572193	0.00855306	3286446	4	2090812
GCF_000413955.1	'g__Brucella'	1402	225	8	1388	5	1	0	0	0.00927247	99.4957	0.762267	0.572188	0.0188198	3286586	4	2098940
GCF_000413975.1	'g__Brucella'	1402	225	10	1386	5	1	0	0	0.00927247	98.9624	0.762267	0.572218	0.00296598	3283679	4	701856
GCF_000413995.1	'g__Brucella'	1402	225	8	1388	5	1	0	0	0.00927247	99.4957	0.762267	0.572196	0.00948631	3287056	4	2106788
GCF_000477635.1	'g__Brucella'	1402	225	18	1378	5	1	0	0	0.00927247	98.6417	0.762267	0.572184	0.0157218	3255300	71	80282
GCF_000478665.1	'g__Brucella'	1402	225	10	1386	5	1	0	0	0.00927247	98.9624	0.762267	0.572236	0.00297636	3281870	7	833681
GCF_000479975.1	'g__Brucella'	1514	196	10	1497	7	0	0	0	0.00924703	99.4471	0.760031	0.572353	0.0262823	3299275	14	358840
GCF_000480035.1	'g__Brucella'	1395	225	9	1383	3	0	0	0	0.00430108	99.4121	0.487682	0.572226	0.0102077	3315520	11	520245
GCF_000480055.1	'g__Brucella'	1395	225	8	1384	3	0	0	0	0.00430108	99.4525	0.487682	0.572146	0.0300144	3318006	6	1209535
GCF_000480095.1	'g__Brucella'	1514	196	10	1497	7	0	0	0	0.00924703	99.4471	0.760031	0.572353	0.019198	3300422	10	398444
GCF_000480135.1	'g__Brucella'	1395	225	9	1382	4	0	0	0	0.00573477	99.3044	0.709904	0.572149	0.0179367	3321746	20	228721
GCF_000480155.1	'g__Brucella'	1395	225	9	1383	3	0	0	0	0.00430108	99.4264	0.487682	0.572282	0.0173653	3318204	25	175544
GCF_000480175.1	'g__Brucella'	1402	225	9	1387	5	1	0	0	0.00927247	99.4837	0.762267	0.572156	0.00252557	3286099	4	701074
GCF_000480195.1	'g__Brucella'	1402	225	11	1386	5	0	0	0	0.00713267	99.292	0.651156	0.572557	0.0163036	3306897	63	87631
GCF_000480215.1	'g__Brucella'	1514	196	10	1497	7	0	0	0	0.00924703	99.4471	0.760031	0.572348	0.0278887	3298248	13	397614
GCF_000480275.1	'g__Brucella'	1402	225	7	1390	5	0	0	0	0.00713267	99.5275	0.651156	0.572423	0.00451404	3312907	4	2041382
GCF_000480295.1	'g__Brucella'	1402	225	7	1390	5	0	0	0	0.00713267	99.5275	0.651156	0.572413	0.00903834	3313525	4	1956322
GCF_000480315.1	'g__Brucella'	1395	225	9	1383	3	0	0	0	0.00430108	99.4121	0.487682	0.572188	0.00948774	3321549	7	1057959
GCF_000530495.1	'g__Brucella'	1402	225	8	1389	5	0	0	0	0.00713267	99.4781	0.651156	0.572653	0.000313433	3318655	2	2111919
GCF_000559065.1	'c__Alphaproteobacteria'	349	230	0	348	1	0	0	0	0.00573066	100	0.434783	0.541666	0.0425175	5245769	198	107455
GCF_000585655.1	'c__Alphaproteobacteria'	349	230	0	349	0	0	0	0	0	100	0	0.563391	0.0290538	5277818	43	475065
GCF_000590795.1	'g__Brucella'	1399	225	10	1385	4	0	0	0	0.00571837	99.3976	0.625012	0.572279	0.00102488	3278034	2	2117718
GCF_000600055.1	'g__Brucella'	1400	225	8	1387	4	1	0	0	0.00785714	99.4957	0.799988	0.572518	0.000527841	3315275	2	2107842
GCF_000612245.1	'c__Alphaproteobacteria'	348	229	0	348	0	0	0	0	0	100	0	0.576256	0.0389781	4800175	95	194604
GCF_000691585.1	'g__Brucella'	1402	225	7	1390	5	0	0	0	0.00713267	99.5275	0.651156	0.572462	0.000573487	3310315	2	2106955
GCF_000698245.1	'g__Brucella'	1395	225	9	1382	4	0	0	0	0.00573477	99.4121	0.507884	0.572137	0.00107353	3324765	2	1926480
GCF_000698285.1	'g__Brucella'	1395	225	9	1383	3	0	0	0	0.00430108	99.4121	0.487682	0.572134	0.00108546	3325042	2	1926716
GCF_000698325.1	'g__Brucella'	1395	225	8	1384	3	0	0	0	0.00430108	99.4525	0.487682	0.572098	0.00107458	3328972	2	1927594
GCF_000698345.1	'g__Brucella'	1395	225	8	1384	3	0	0	0	0.00430108	99.4525	0.487682	0.572122	0.00106408	3328458	2	1927083
GCF_000699025.1	'g__Brucella'	1395	225	9	1383	3	0	0	0	0.00430108	99.4121	0.487682	0.572153	0.00106173	3324539	2	1926295
GCF_000740155.1	'g__Brucella'	1402	225	8	1388	6	0	0	0	0.0085592	99.4957	0.706712	0.572137	0.000912059	3288518	2	2125180
GCF_000740175.1	'g__Brucella'	1402	225	9	1387	5	1	0	0	0.00927247	99.4402	0.762267	0.572184	0.000986558	3285289	2	2123620
GCF_000740195.1	'g__Brucella'	1402	225	8	1388	6	0	0	0	0.0085592	99.4957	0.706712	0.572157	0.00095044	3279946	2	2124100
GCF_000740235.1	'c__Alphaproteobacteria'	349	230	1	348	0	0	0	0	0	99.7826	0	0.572514	0.000932479	3319697	2	2131717
GCF_000740255.1	'g__Brucella'	1402	225	8	1387	7	0	0	0	0.00998573	99.4888	0.817823	0.572416	0.000464943	3297260	2	2107052
GCF_000740275.1	'g__Brucella'	1402	225	8	1388	6	0	0	0	0.0085592	99.4957	0.706712	0.572413	0.00102032	3331029	2	2139033
GCF_000740295.1	'g__Brucella'	1402	225	8	1388	6	0	0	0	0.0085592	99.4957	0.706712	0.572151	0.000946794	3280310	2	2124677
GCF_000740315.1	'g__Brucella'	1402	225	8	1388	6	0	0	0	0.0085592	99.4957	0.706712	0.572142	0.000908785	3288158	2	2124832
GCF_000740335.1	'g__Brucella'	1402	225	7	1390	5	0	0	0	0.00713267	99.5275	0.651156	0.572428	0.000494163	3312751	2	2105950
GCF_000740355.1	'g__Brucella'	1514	196	10	1497	7	0	0	0	0.00924703	99.4471	0.760031	0.572176	0.000952054	3310727	2	2122766
GCF_000740375.1	'g__Brucella'	1402	225	8	1388	5	1	0	0	0.00927247	99.4957	0.762267	0.572211	0.000934495	3286128	2	2123991
GCF_000740395.1	'g__Brucella'	1514	196	10	1497	7	0	0	0	0.00924703	99.4471	0.760031	0.572192	0.00101906	3312958	2	2127512
GCF_000740435.1	'g__Brucella'	1402	225	7	1390	5	0	0	0	0.00713267	99.5275	0.651156	0.572433	0.000802789	3313865	2	1902870
GCF_000740945.1	'g__Brucella'	1402	225	8	1388	6	0	0	0	0.0085592	99.4957	0.706712	0.572167	0.000940088	3281754	2	2125890
GCF_000741995.1	'g__Brucella'	1402	225	7	1390	5	0	0	0	0.00713267	99.5275	0.651156	0.57248	0.000506804	3309264	2	2104030
GCF_000742005.1	'g__Brucella'	1400	225	8	1387	4	1	0	0	0.00785714	99.4957	0.799988	0.572729	0.000564272	3296001	2	2099556
GCF_000742055.1	'g__Brucella'	1395	225	8	1384	3	0	0	0	0.00430108	99.4525	0.487682	0.572131	0	3317431	1	3317431
GCF_000742195.1	'g__Brucella'	1402	225	10	1386	5	1	0	0	0.00927247	98.9624	0.762267	0.572364	0	3270786	1	3270786
GCF_000742275.1	'g__Brucella'	1402	225	8	1388	5	1	0	0	0.00927247	99.4957	0.762267	0.572459	0.0326637	3262739	43	250248
GCF_000742955.1	'c__Alphaproteobacteria'	349	230	0	349	0	0	0	0	0	100	0	0.560813	0.00996148	4901165	4	2708454
GCF_000875695.1	'g__Brucella'	1400	225	8	1387	4	1	0	0	0.00785714	99.4957	0.799988	0.572518	0.000536331	3315086	2	2107845
GCF_000878465.1	'c__Alphaproteobacteria'	349	230	0	349	0	0	0	0	0	100	0	0.560143	0.0227688	4904177	74	169533
GCF_000988815.1	'g__Brucella'	1514	196	11	1496	7	0	0	0	0.00924703	99.3196	0.760031	0.572479	0.0287741	3297183	21	775542
GCF_001078335.1	'g__Brucella'	1402	225	7	1390	5	0	0	0	0.00713267	99.5275	0.651156	0.572724	0.028715	3284845	53	179457
GCF_001296965.1	'g__Brucella'	1402	225	9	1387	5	1	0	0	0.00927247	99.4837	0.762267	0.572217	0.000950504	3285427	2	2122847
GCF_001307425.1	'g__Brucella'	1514	196	16	1492	6	0	0	0	0.00792602	98.3171	0.696256	0.572518	0.0275931	3282433	42	178821
GCF_001307475.2	'g__Brucella'	1514	196	16	1492	6	0	0	0	0.00792602	98.761	0.696256	0.572203	0.00097553	3310789	2	2125194
GCF_001401925.1	'g__Brucella'	1402	225	8	1388	5	1	0	0	0.00927247	99.4957	0.762267	0.572366	0.028587	3262309	16	364412
GCF_001401935.1	'g__Brucella'	1402	225	8	1388	5	1	0	0	0.00927247	99.4957	0.762267	0.572218	0.0299769	3270818	13	463781
GCF_001401945.1	'g__Brucella'	1402	225	8	1388	5	1	0	0	0.00927247	99.4957	0.762267	0.572273	0.0352687	3266812	14	463438
GCF_001401995.1	'g__Brucella'	1402	225	9	1387	5	1	0	0	0.00927247	99.4837	0.762267	0.572376	0.0321319	3267534	19	317338
GCF_001402025.1	'g__Brucella'	1402	225	9	1387	5	1	0	0	0.00927247	99.4837	0.762267	0.572376	0.0321319	3267534	19	317338
GCF_001402055.1	'g__Brucella'	1402	225	8	1388	5	1	0	0	0.00927247	99.4957	0.762267	0.572332	0.0338276	3261518	16	463032
GCF_001402075.1	'g__Brucella'	1402	225	8	1388	5	1	0	0	0.00927247	99.4957	0.762267	0.57175	0.0390086	3307982	19	468701
GCF_001402095.1	'g__Brucella'	1402	225	8	1388	5	1	0	0	0.00927247	99.4957	0.762267	0.572352	0.0260344	3259678	9	462668
GCF_001402105.1	'g__Brucella'	1402	225	9	1387	5	1	0	0	0.00927247	99.4837	0.762267	0.572225	0.0282729	3277110	18	317225
GCF_001431745.1	'g__Brucella'	1514	196	10	1497	6	1	0	0	0.00990753	99.4471	0.823807	0.5722	0.000990291	3311875	2	2126134
GCF_001511795.1	'c__Alphaproteobacteria'	349	230	1	348	0	0	0	0	0	99.7826	0	0.571263	0.000746223	3238138	2	2177010
GCF_001594165.1	'g__Brucella'	1400	225	9	1386	4	1	0	0	0.00785714	99.0513	0.799988	0.57272	0.000444017	3302824	2	2098391
GCF_001641495.1	'c__Alphaproteobacteria'	348	229	0	347	1	0	0	0	0.00574713	100	0.014556	0.577379	0.0329472	4703586	47	669681
GCF_001652485.1	'c__Alphaproteobacteria'	349	230	0	349	0	0	0	0	0	100	0	0.537229	0.00860886	4992805	2	3950556
GCF_001702305.1	'g__Brucella'	1514	196	11	1496	7	0	0	0	0.00924703	99.3834	0.760031	0.572455	0.0327488	3289577	34	293285
GCF_001702315.1	'g__Brucella'	1514	196	10	1497	7	0	0	0	0.00924703	99.4471	0.760031	0.572476	0.0332488	3289202	49	176881
GCF_001702375.1	'g__Brucella'	1514	196	10	1498	6	0	0	0	0.00792602	99.4471	0.674997	0.572409	0.0299015	3283635	43	189106
GCF_001715365.1	'g__Brucella'	1402	225	9	1388	5	0	0	0	0.00713267	99.0628	0.651156	0.572515	0.000421893	3307321	2	2100452
GCF_001715385.1	'g__Brucella'	1402	225	11	1385	5	1	0	0	0.00927247	98.8883	0.762267	0.572205	0.000933282	3283485	2	2121345
GCF_001715405.1	'g__Brucella'	1402	225	9	1388	5	0	0	0	0.00713267	99.083	0.651156	0.572373	0.000452974	3277586	2	2106942
GCF_001715425.1	'g__Brucella'	1400	225	9	1386	4	1	0	0	0.00785714	99.4696	0.799988	0.572514	0.000527962	3315231	2	2107886
GCF_001715445.1	'g__Brucella'	1402	225	7	1390	5	0	0	0	0.00713267	99.5275	0.651156	0.572419	0.000503152	3313885	2	2107069
GCF_001715465.1	'g__Brucella'	1514	196	11	1496	7	0	0	0	0.00924703	99.4131	0.760031	0.572202	0.00100678	3312776	2	2126370
GCF_001758265.1	'g__Brucella'	1402	225	10	1387	5	0	0	0	0.00713267	99.0628	0.651156	0.572525	0.0215447	3264495	12	470994
GCF_001856185.1	'g__Brucella'	1402	225	8	1388	5	1	0	0	0.00927247	99.4957	0.762267	0.572421	0.0293551	3256149	30	254267
GCF_001856205.1	'g__Brucella'	1402	225	9	1387	5	1	0	0	0.00927247	99.2735	0.762267	0.572413	0.0307894	3257611	26	390977
GCF_001856215.1	'g__Brucella'	1402	225	8	1388	5	1	0	0	0.00927247	99.4957	0.762267	0.572423	0.0307329	3256317	26	364304
GCF_001856265.1	'g__Brucella'	1402	225	8	1388	5	1	0	0	0.00927247	99.4957	0.762267	0.572434	0.0315191	3259733	30	391124
GCF_001856285.1	'g__Brucella'	1514	196	10	1497	7	0	0	0	0.00924703	99.4471	0.760031	0.57251	0.0277553	3284770	32	222046
GCF_001856345.1	'g__Brucella'	1402	225	8	1388	5	1	0	0	0.00927247	99.4957	0.762267	0.572439	0.0294165	3256654	29	251385
GCF_001856365.1	'g__Brucella'	1514	196	11	1496	7	0	0	0	0.00924703	99.4282	0.760031	0.572506	0.0288237	3286150	32	298955
GCF_001937795.1	'g__Brucella'	1514	196	10	1497	7	0	0	0	0.00924703	99.4471	0.760031	0.572411	0.0301792	3290178	34	222620
GCF_001937805.1	'g__Brucella'	1514	196	10	1497	7	0	0	0	0.00924703	99.4471	0.760031	0.572422	0.0306018	3290766	37	249585
GCF_001937875.1	'g__Brucella'	1514	196	10	1497	7	0	0	0	0.00924703	99.4471	0.760031	0.572405	0.0296171	3290677	36	222656
GCF_001937895.1	'g__Brucella'	1514	196	10	1497	7	0	0	0	0.00924703	99.4471	0.760031	0.572308	0.027507	3297691	55	139477
GCF_001937915.1	'g__Brucella'	1514	196	10	1497	7	0	0	0	0.00924703	99.4471	0.760031	0.57243	0.0299574	3291305	34	276637
GCF_001938045.1	'g__Brucella'	1514	196	10	1497	7	0	0	0	0.00924703	99.4471	0.760031	0.572339	0.0339197	3297935	56	138606
GCF_001938135.1	'g__Brucella'	1514	196	10	1497	7	0	0	0	0.00924703	99.4471	0.760031	0.572405	0.0302086	3290045	32	222632
GCF_001971625.1	'c__Alphaproteobacteria'	349	230	0	348	1	0	0	0	0.00573066	100	0.434783	0.570839	0.000335502	3434749	2	2191354
GCF_001996385.1	'c__Alphaproteobacteria'	348	229	0	347	1	0	0	0	0.00574713	100	0.014556	0.577145	0.0315768	4681757	121	96999
GCF_002150355.1	'g__Brucella'	1514	196	10	1497	7	0	0	0	0.00924703	99.4471	0.760031	0.572401	0.0296574	3292160	35	276632
GCF_002150395.1	'g__Brucella'	1514	196	10	1498	6	0	0	0	0.00792602	99.4471	0.733179	0.572415	0.0374099	3296658	55	135088
GCF_002191235.1	'g__Brucella'	1514	196	10	1497	7	0	0	0	0.00924703	99.4471	0.760031	0.57219	0.00098116	3311054	2	2125986
GCF_002191255.1	'g__Brucella'	1514	196	10	1497	7	0	0	0	0.00924703	99.4471	0.760031	0.57219	0.00099714	3313147	2	2126392
GCF_002191275.1	'g__Brucella'	1514	196	10	1497	7	0	0	0	0.00924703	99.4471	0.760031	0.572191	0.000972893	3311132	2	2125876
GCF_002191295.1	'g__Brucella'	1514	196	10	1497	7	0	0	0	0.00924703	99.4471	0.760031	0.572185	0.000987376	3313492	2	2126353
GCF_002191335.1	'g__Brucella'	1514	196	11	1496	7	0	0	0	0.00924703	99.4333	0.760031	0.57219	0.000996187	3311923	2	2126381
GCF_002191355.1	'g__Brucella'	1514	196	11	1496	7	0	0	0	0.00924703	99.3742	0.760031	0.572156	0.000943543	3310467	2	2122850
GCF_002191395.1	'g__Brucella'	1514	196	10	1497	7	0	0	0	0.00924703	99.4471	0.760031	0.572204	0.000998468	3312622	2	2126290
GCF_002191435.1	'g__Brucella'	1514	196	10	1498	6	0	0	0	0.00792602	99.4471	0.674997	0.572202	0.000998248	3303199	2	2124377
GCF_002191455.1	'g__Brucella'	1514	196	11	1496	7	0	0	0	0.00924703	99.4307	0.760031	0.57219	0.000994983	3312670	2	2126425
GCF_002191475.1	'g__Brucella'	1514	196	10	1497	7	0	0	0	0.00924703	99.4471	0.760031	0.572213	0.000989289	3311691	2	2126263
GCF_002191495.1	'g__Brucella'	1514	196	10	1497	7	0	0	0	0.00924703	99.4471	0.760031	0.572197	0.00100459	3312780	2	2126521
GCF_002191515.1	'g__Brucella'	1514	196	10	1497	7	0	0	0	0.00924703	99.4471	0.760031	0.572201	0.000995823	3312548	2	2126223
GCF_002191535.1	'g__Brucella'	1514	196	10	1497	7	0	0	0	0.00924703	99.4471	0.760031	0.572195	0.000999712	3312631	2	2126406
GCF_002191555.1	'g__Brucella'	1514	196	10	1497	7	0	0	0	0.00924703	99.4471	0.760031	0.572205	0.00100281	3313072	2	2126341
GCF_002191575.1	'g__Brucella'	1514	196	10	1497	7	0	0	0	0.00924703	99.4471	0.760031	0.572205	0.00100172	3311409	2	2125928
GCF_002191595.1	'g__Brucella'	1514	196	10	1497	7	0	0	0	0.00924703	99.4471	0.760031	0.572187	0.000992483	3313533	2	2126340
GCF_002191615.1	'g__Brucella'	1514	196	11	1496	7	0	0	0	0.00924703	99.3451	0.760031	0.572199	0.00100738	3312739	2	2126379
GCF_002191635.1	'g__Brucella'	1514	196	11	1496	7	0	0	0	0.00924703	99.3451	0.760031	0.572186	0.000993562	3312547	2	2126344
GCF_002191655.1	'g__Brucella'	1514	196	10	1497	7	0	0	0	0.00924703	99.4471	0.760031	0.572193	0.00100047	3312719	2	2126410
GCF_002191675.1	'g__Brucella'	1514	196	10	1497	7	0	0	0	0.00924703	99.4471	0.760031	0.572198	0.0010035	3312621	2	2126378
GCF_002191695.1	'g__Brucella'	1514	196	10	1497	7	0	0	0	0.00924703	99.4471	0.760031	0.572156	0.00103969	3314625	2	2128224
GCF_002191715.1	'g__Brucella'	1514	196	10	1497	7	0	0	0	0.00924703	99.4471	0.760031	0.57221	0.000980393	3311118	2	2126000
GCF_002191735.1	'g__Brucella'	1514	196	10	1497	7	0	0	0	0.00924703	99.4471	0.760031	0.572181	0.00101545	3314720	2	2128401
GCF_002191755.1	'g__Brucella'	1514	196	11	1496	7	0	0	0	0.00924703	99.3451	0.760031	0.572201	0.000997398	3312616	2	2126342
GCF_002191775.1	'g__Brucella'	1514	196	11	1496	7	0	0	0	0.00924703	99.3451	0.760031	0.572202	0.000995397	3312594	2	2126286
GCF_002191795.1	'g__Brucella'	1514	196	10	1497	7	0	0	0	0.00924703	99.4471	0.760031	0.572204	0.00100917	3312757	2	2126382
GCF_002191815.1	'g__Brucella'	1514	196	10	1497	7	0	0	0	0.00924703	99.4471	0.760031	0.572188	0.000993159	3313536	2	2126370
GCF_002191835.1	'g__Brucella'	1514	196	10	1497	7	0	0	0	0.00924703	99.4471	0.760031	0.572194	0.00101071	3312633	2	2126381
GCF_002191855.1	'g__Brucella'	1514	196	12	1495	7	0	0	0	0.00924703	99.3026	0.760031	0.572198	0.000973601	3312294	2	2125876
GCF_002191875.1	'g__Brucella'	1514	196	10	1497	6	1	0	0	0.00990753	99.4471	0.845065	0.572198	0.000999656	3312703	2	2126339
GCF_002191895.1	'g__Brucella'	1514	196	10	1497	7	0	0	0	0.00924703	99.4471	0.760031	0.5722	0.000997295	3311497	2	2125948
GCF_002191915.1	'g__Brucella'	1514	196	10	1497	7	0	0	0	0.00924703	99.4471	0.760031	0.572186	0.000981728	3311334	2	2125987
GCF_002191935.1	'g__Brucella'	1514	196	10	1498	6	0	0	0	0.00792602	99.4471	0.674997	0.572189	0.000988815	3303645	2	2124711
GCF_002191995.1	'g__Brucella'	1514	196	10	1497	7	0	0	0	0.00924703	99.4471	0.760031	0.572207	0.000974754	3311385	2	2125939
GCF_002192015.1	'g__Brucella'	1514	196	10	1497	7	0	0	0	0.00924703	99.4471	0.760031	0.572194	0.00099304	3313634	2	2126378
GCF_002192035.1	'g__Brucella'	1514	196	10	1497	7	0	0	0	0.00924703	99.4471	0.760031	0.572205	0.00101469	3313251	2	2126387
GCF_002192055.1	'g__Brucella'	1514	196	10	1497	7	0	0	0	0.00924703	99.4471	0.760031	0.572207	0.000999005	3312579	2	2126239
GCF_002192075.1	'g__Brucella'	1514	196	10	1497	7	0	0	0	0.00924703	99.4471	0.760031	0.572193	0.000999609	3312952	2	2126391
GCF_002192095.1	'g__Brucella'	1514	196	10	1497	7	0	0	0	0.00924703	99.4471	0.760031	0.572202	0.00100812	3312779	2	2126369
GCF_002192115.1	'g__Brucella'	1514	196	10	1497	7	0	0	0	0.00924703	99.4471	0.760031	0.572204	0.000998273	3312673	2	2126293
GCF_002192135.1	'g__Brucella'	1514	196	11	1496	7	0	0	0	0.00924703	99.3451	0.760031	0.572198	0.000992126	3312503	2	2126238
GCF_002192155.1	'g__Brucella'	1514	196	11	1496	7	0	0	0	0.00924703	99.3451	0.760031	0.572201	0.000997048	3312521	2	2126358
GCF_002192175.1	'g__Brucella'	1514	196	11	1496	6	1	0	0	0.00990753	99.4321	0.823807	0.572197	0.000981523	3311587	2	2126022
GCF_002204335.1	'g__Brucella'	1514	196	10	1497	7	0	0	0	0.00924703	99.4471	0.760031	0.572436	0.0314888	3288783	35	189507
GCF_002245205.1	'g__Brucella'	1514	196	11	1496	7	0	0	0	0.00924703	99.4008	0.760031	0.572466	0.0279506	3288365	41	155918
GCF_002245225.1	'g__Brucella'	1514	196	10	1497	7	0	0	0	0.00924703	99.4471	0.760031	0.572434	0.031309	3288719	32	201455
GCF_002245555.1	'g__Brucella'	1402	225	11	1385	6	0	0	0	0.0085592	99.2828	0.577887	0.572243	0.0321871	3365450	76	124418
GCF_002252445.1	'c__Alphaproteobacteria'	349	230	0	349	0	0	0	0	0	100	0	0.516466	0.0326876	4364783	77	168659
GCF_002252475.1	'c__Alphaproteobacteria'	349	230	0	349	0	0	0	0	0	100	0	0.530081	0.0221364	4904011	36	440158
GCF_002252505.1	'c__Alphaproteobacteria'	349	230	0	349	0	0	0	0	0	100	0	0.541495	0.0582652	4838271	169	259681
GCF_002252525.1	'c__Alphaproteobacteria'	349	230	0	348	1	0	0	0	0.00573066	100	0.217391	0.53993	0.0289831	5531562	53	250510
GCF_002252535.1	'c__Alphaproteobacteria'	349	230	0	349	0	0	0	0	0	100	0	0.56346	0.0325542	5582813	65	209686
GCF_002262955.1	'g__Brucella'	1514	196	11	1496	7	0	0	0	0.00924703	99.3834	0.760031	0.57219	0.000996167	3311862	2	2126158
GCF_002263015.1	'g__Brucella'	1514	196	10	1497	7	0	0	0	0.00924703	99.4471	0.760031	0.57219	0.00100473	3312673	2	2127882
GCF_002266765.1	'g__Brucella'	1514	196	14	1493	7	0	0	0	0.00924703	98.8905	0.760031	0.572495	0.0294477	3282226	37	201504
GCF_002278035.1	'c__Alphaproteobacteria'	349	230	0	348	1	0	0	0	0.00573066	100	0.144928	0.531602	0.0137389	5645291	4	2008185
GCF_002591255.1	'g__Brucella'	1402	225	7	1389	6	0	0	0	0.0085592	99.5275	0.67048	0.572427	0.000497619	3312764	2	2105958
GCF_002749475.1	'g__Brucella'	1400	225	8	1387	4	1	0	0	0.00785714	99.4957	0.799988	0.572509	0.000522945	3315195	2	2107832
GCF_002763615.1	'g__Brucella'	1514	196	11	1496	7	0	0	0	0.00924703	99.192	0.760031	0.572193	0.00099135	3311767	2	2126173
GCF_002803535.1	'c__Alphaproteobacteria'	349	230	0	348	1	0	0	0	0.00573066	100	0.217391	0.534446	0.0465238	4885407	9	2480539
GCF_002871075.1	'g__Brucella'	1514	196	10	1497	7	0	0	0	0.00924703	99.4471	0.760031	0.572201	0.00098526	3311766	2	2126135
GCF_002895105.1	'g__Brucella'	1514	196	10	1497	7	0	0	0	0.00924703	99.4471	0.760031	0.57221	0.00100222	3311210	2	2125700
GCF_002895125.1	'g__Brucella'	1514	196	10	1497	7	0	0	0	0.00924703	99.4471	0.760031	0.572187	0.000950189	3310711	2	2122768
GCF_002895145.1	'g__Brucella'	1402	225	8	1388	5	1	0	0	0.00927247	99.4957	0.762267	0.572196	0.000939318	3286445	2	2124241
GCF_002943495.1	'c__Alphaproteobacteria'	349	230	1	348	0	0	0	0	0	99.8551	0	0.56211	0.0298696	4467006	289	137902
GCF_002953595.1	'g__Brucella'	1514	196	10	1497	6	1	0	0	0.00990753	99.4471	0.823807	0.572171	0.000997311	3299170	2	2121368
GCF_002975235.1	'c__Alphaproteobacteria'	349	230	0	349	0	0	0	0	0	100	0	0.535561	0.00696142	4974493	3	1709853
GCF_002979215.1	'c__Alphaproteobacteria'	349	230	0	349	0	0	0	0	0	100	0	0.53568	0.0120682	4936467	17	537756
GCF_002979295.1	'c__Alphaproteobacteria'	349	230	0	349	0	0	0	0	0	100	0	0.535662	0.0190425	4939200	19	402427
GCF_002979335.1	'c__Alphaproteobacteria'	349	230	0	349	0	0	0	0	0	100	0	0.534094	0.0075626	4657555	3	2399914
GCF_002994775.1	'o__Rhizobiales'	1171	249	10	1158	3	0	0	0	0.00512383	98.3563	0.440105	0.573153	0.0303654	3256483	63	116400
GCF_003194755.1	'g__Brucella'	1402	225	8	1388	5	1	0	0	0.00927247	99.4957	0.762267	0.572412	0.034805	3266613	25	366962
GCF_003194765.1	'g__Brucella'	1402	225	9	1387	5	1	0	0	0.00927247	99.0513	0.762267	0.572524	0.0297829	3255210	23	335724
GCF_003194795.1	'g__Brucella'	1402	225	9	1387	5	1	0	0	0.00927247	99.0513	0.762267	0.57253	0.0310685	3253628	23	335724
GCF_003194805.1	'g__Brucella'	1402	225	8	1388	5	1	0	0	0.00927247	99.4957	0.762267	0.572416	0.0357288	3265742	26	366962
GCF_003205535.1	'g__Brucella'	1514	196	10	1497	7	0	0	0	0.00924703	99.4471	0.760031	0.572202	0.000987569	3311757	2	2126131
GCF_003244395.3	'g__Brucella'	1402	225	8	1388	5	1	0	0	0.00927247	99.4957	0.762267	0.572198	0.000934454	3284174	2	2122074
GCF_003290345.1	'g__Brucella'	1402	225	8	1388	5	1	0	0	0.00927247	99.4957	0.762267	0.572197	0.000941946	3286167	2	2123997
GCF_003325675.1	'c__Alphaproteobacteria'	349	230	0	349	0	0	0	0	0	100	0	0.56522	0.036017	4904693	26	688210
GCF_003432005.1	'g__Brucella'	1514	196	11	1496	7	0	0	0	0.00924703	99.4307	0.760031	0.572456	0.0307321	3290234	21	251053
GCF_003516045.1	'g__Brucella'	1514	196	10	1497	7	0	0	0	0.00924703	99.4471	0.760031	0.572209	0.000992022	3311401	2	2125703
GCF_003516065.1	'g__Brucella'	1514	196	10	1497	7	0	0	0	0.00924703	99.4471	0.760031	0.572214	0.000991475	3311514	2	2125815
GCF_003516085.1	'g__Brucella'	1514	196	10	1497	7	0	0	0	0.00924703	99.4471	0.760031	0.572199	0	3311860	1	3311860
GCF_003664555.1	'c__Alphaproteobacteria'	349	230	0	349	0	0	0	0	0	100	0	0.571666	0.0259126	5024120	48	359264
GCF_003856415.1	'g__Brucella'	1514	196	11	1496	7	0	0	0	0.00924703	99.4131	0.760031	0.572198	0.00100532	3312257	2	2126063
GCF_003937425.1	'c__Alphaproteobacteria'	349	230	0	348	1	0	0	0	0.00573066	100	0.434783	0.564495	0.0243636	5066712	41	458212
GCF_003937445.1	'c__Alphaproteobacteria'	349	230	0	349	0	0	0	0	0	100	0	0.560591	0.0271937	5020564	79	246939
GCF_003965935.1	'g__Brucella'	1402	225	9	1387	5	1	0	0	0.00927247	99.4804	0.762267	0.572394	0.025869	3253206	50	142253
GCF_003965945.1	'g__Brucella'	1402	225	9	1387	5	1	0	0	0.00927247	99.4069	0.762267	0.57241	0.0288139	3252236	38	181610
GCF_003966035.1	'g__Brucella'	1514	196	12	1495	7	0	0	0	0.00924703	99.3487	0.760031	0.572507	0.0285356	3281623	41	189361
GCF_003989635.1	'g__Brucella'	1514	196	10	1497	7	0	0	0	0.00924703	99.4471	0.760031	0.572468	0.032468	3261531	31	360017
GCF_003989875.1	'g__Brucella'	1514	196	10	1497	7	0	0	0	0.00924703	99.4471	0.760031	0.572474	0.0315037	3261381	35	251028
GCF_003989885.1	'g__Brucella'	1514	196	10	1497	7	0	0	0	0.00924703	99.4471	0.760031	0.572443	0.0318121	3260590	31	251028
GCF_003989895.1	'g__Brucella'	1514	196	10	1497	7	0	0	0	0.00924703	99.4471	0.760031	0.57246	0.0322266	3260156	30	251028
GCF_003991385.1	'g__Brucella'	1514	196	10	1497	7	0	0	0	0.00924703	99.4471	0.760031	0.572124	0.0396501	3323809	10	2168882
GCF_003993825.1	'g__Brucella'	1514	196	10	1497	7	0	0	0	0.00924703	99.4471	0.760031	0.572488	0.0319164	3284364	26	299217
GCF_003993855.1	'g__Brucella'	1514	196	10	1497	7	0	0	0	0.00924703	99.4471	0.760031	0.57253	0.0317294	3281997	26	299147
GCF_003993895.1	'g__Brucella'	1514	196	10	1497	7	0	0	0	0.00924703	99.4471	0.760031	0.572531	0.0329761	3279753	24	299027
GCF_003993905.1	'g__Brucella'	1514	196	10	1497	7	0	0	0	0.00924703	99.4471	0.760031	0.572534	0.0323657	3282449	25	358804
GCF_003993935.1	'g__Brucella'	1514	196	10	1497	7	0	0	0	0.00924703	99.4471	0.760031	0.572498	0.0324477	3284441	25	299117
GCF_003993955.1	'g__Brucella'	1514	196	10	1497	7	0	0	0	0.00924703	99.4471	0.760031	0.572497	0.0326907	3283956	26	299088
GCF_003993965.1	'g__Brucella'	1514	196	10	1497	7	0	0	0	0.00924703	99.4471	0.760031	0.572487	0.0323288	3284472	25	299125
GCF_003993995.1	'g__Brucella'	1514	196	10	1497	7	0	0	0	0.00924703	99.4471	0.760031	0.57249	0.0323826	3284377	25	299155
GCF_003994015.1	'g__Brucella'	1514	196	10	1497	7	0	0	0	0.00924703	99.4471	0.760031	0.572538	0.0237941	3281774	26	299059
GCF_003994045.1	'g__Brucella'	1400	225	9	1386	4	1	0	0	0.00785714	99.4402	0.799988	0.572823	0.0358507	3290268	22	462863
GCF_003994095.1	'g__Brucella'	1514	196	10	1497	7	0	0	0	0.00924703	99.4471	0.760031	0.57255	0.0389459	3285492	26	299126
GCF_003994105.1	'g__Brucella'	1514	196	10	1497	7	0	0	0	0.00924703	99.4471	0.760031	0.572482	0.0329586	3284450	24	358816
GCF_003994115.1	'g__Brucella'	1514	196	10	1497	7	0	0	0	0.00924703	99.4471	0.760031	0.5726	0.0279547	3278054	25	299066
GCF_003994175.1	'g__Brucella'	1395	225	8	1384	3	0	0	0	0.00430108	99.4525	0.487682	0.572387	0.0310836	3295757	28	166549
GCF_003994185.1	'g__Brucella'	1514	196	11	1496	7	0	0	0	0.00924703	99.3834	0.760031	0.572585	0.0287246	3277773	26	299069
GCF_003994205.1	'g__Brucella'	1514	196	10	1497	7	0	0	0	0.00924703	99.4471	0.760031	0.572569	0.0296822	3278613	21	299095
GCF_003994435.1	'g__Brucella'	1402	225	8	1388	5	1	0	0	0.00927247	99.4957	0.762267	0.572465	0.000782728	3295536	2	2132063
GCF_004208655.1	'g__Brucella'	1514	196	10	1497	7	0	0	0	0.00924703	99.4471	0.760031	0.572203	0.000986124	3311869	2	2126260
GCF_004208675.1	'g__Brucella'	1514	196	10	1497	7	0	0	0	0.00924703	99.4471	0.760031	0.572197	0.000986421	3311846	2	2126219
GCF_004208695.1	'g__Brucella'	1514	196	10	1497	7	0	0	0	0.00924703	99.4471	0.760031	0.57219	0.000985289	3311825	2	2126176
GCF_004684165.1	'g__Brucella'	1400	225	9	1386	4	1	0	0	0.00785714	99.4755	0.799988	0.572561	0.026122	3306334	37	156597
GCF_004704905.2	'g__Brucella'	1402	225	10	1386	5	1	0	0	0.00927247	98.9032	0.762267	0.572454	0.031766	3244234	24	367095
GCF_005938105.1	'c__Alphaproteobacteria'	349	230	0	349	0	0	0	0	0	100	0	0.566691	0.0254296	5503262	55	276154
GCF_006376675.1	'c__Alphaproteobacteria'	349	230	0	348	1	0	0	0	0.00573066	100	0.0144928	0.55946	0.0274642	5057340	61	283806
GCF_006376685.1	'c__Alphaproteobacteria'	349	230	0	348	1	0	0	0	0.00573066	100	0.434783	0.57056	0.0348526	4760804	43	262310
GCF_006476605.1	'c__Alphaproteobacteria'	349	230	0	349	0	0	0	0	0	100	0	0.50975	0.0291416	3742416	37	373399
GCF_006505895.1	'g__Brucella'	1514	196	11	1496	7	0	0	0	0.00924703	99.3196	0.760031	0.57246	0.0344246	3287902	27	251264
GCF_006506095.1	'g__Brucella'	1514	196	11	1496	7	0	0	0	0.00924703	99.3196	0.760031	0.572479	0.0300449	3289346	28	251222
GCF_006506105.1	'g__Brucella'	1514	196	11	1496	7	0	0	0	0.00924703	99.3196	0.760031	0.572457	0.0332019	3288713	34	251300
GCF_006506235.1	'g__Brucella'	1514	196	11	1496	7	0	0	0	0.00924703	99.3742	0.760031	0.572427	0.0339469	3289283	33	251310
GCF_006506435.1	'g__Brucella'	1514	196	11	1496	7	0	0	0	0.00924703	99.3196	0.760031	0.572442	0.0321308	3288397	36	251301
GCF_006506575.1	'g__Brucella'	1514	196	11	1496	7	0	0	0	0.00924703	99.3196	0.760031	0.572458	0.0307224	3288766	23	518498
GCF_006506665.1	'g__Brucella'	1514	196	11	1496	7	0	0	0	0.00924703	99.3742	0.760031	0.572423	0.0327629	3288381	35	253227
GCF_006506725.1	'g__Brucella'	1514	196	11	1496	7	0	0	0	0.00924703	99.3742	0.760031	0.571954	0.036675	3297307	43	374637
GCF_006506925.1	'g__Brucella'	1514	196	11	1496	7	0	0	0	0.00924703	99.3742	0.760031	0.572457	0.0325405	3290412	37	245565
GCF_006506935.1	'g__Brucella'	1514	196	12	1495	7	0	0	0	0.00924703	99.2892	0.760031	0.57243	0.033684	3288249	30	245588
GCF_006506975.1	'g__Brucella'	1514	196	11	1496	7	0	0	0	0.00924703	99.3196	0.760031	0.572445	0.0340399	3288626	36	249732
GCF_006506995.1	'g__Brucella'	1514	196	11	1496	7	0	0	0	0.00924703	99.3196	0.760031	0.572464	0.0342301	3288163	30	276462
GCF_006507135.1	'g__Brucella'	1514	196	11	1496	7	0	0	0	0.00924703	99.3742	0.760031	0.572428	0.0304699	3288664	39	203153
GCF_006507425.1	'g__Brucella'	1514	196	11	1496	7	0	0	0	0.00924703	99.3196	0.760031	0.572446	0.0344273	3288099	28	251264
GCF_006507555.1	'g__Brucella'	1514	196	11	1496	7	0	0	0	0.00924703	99.3196	0.760031	0.572445	0.0326093	3287787	36	221376
GCF_006507585.1	'g__Brucella'	1514	196	11	1496	7	0	0	0	0.00924703	99.3196	0.760031	0.572458	0.0299883	3288874	28	251222
GCF_006507645.1	'g__Brucella'	1514	196	10	1497	6	1	0	0	0.00990753	99.4471	0.823807	0.572068	0.0274272	3295204	50	291608
GCF_006507745.1	'g__Brucella'	1514	196	11	1496	7	0	0	0	0.00924703	99.3196	0.760031	0.572452	0.0374143	3289041	25	518488
GCF_006507775.1	'g__Brucella'	1514	196	11	1496	7	0	0	0	0.00924703	99.3742	0.760031	0.572427	0.0320099	3288872	37	251302
GCF_006507815.1	'g__Brucella'	1514	196	10	1497	7	0	0	0	0.00924703	99.4471	0.760031	0.572463	0.0310889	3290490	37	250950
GCF_008728025.1	'c__Alphaproteobacteria'	349	230	0	349	0	0	0	0	0	100	0	0.534848	0.022632	5052642	77	173928
GCF_008761575.1	'g__Brucella'	1402	225	11	1385	5	1	0	0	0.00927247	98.9282	0.762267	0.572143	0.000906797	3278466	2	2119633
GCF_008761595.1	'g__Brucella'	1514	196	10	1497	7	0	0	0	0.00924703	99.4471	0.760031	0.572199	0.000994581	3311895	2	2126235
GCF_008761615.1	'g__Brucella'	1514	196	17	1490	7	0	0	0	0.00924703	99.2267	0.760031	0.572171	0.00101148	3306324	2	2120674
GCF_008932275.1	'c__Alphaproteobacteria'	349	230	0	348	1	0	0	0	0.00573066	100	0.434783	0.560272	0.0359043	4968050	141	108744
GCF_008932285.1	'c__Alphaproteobacteria'	349	230	0	348	1	0	0	0	0.00573066	100	0.434783	0.557824	0.0272044	5025724	44	955119
GCF_008932295.1	'c__Alphaproteobacteria'	349	230	0	348	1	0	0	0	0.00573066	100	0.434783	0.559039	0.0300249	5203002	153	142456
GCF_008932385.1	'c__Alphaproteobacteria'	349	230	0	349	0	0	0	0	0	100	0	0.56404	0.0332126	5430960	100	208867
GCF_008932425.1	'c__Alphaproteobacteria'	349	230	0	348	1	0	0	0	0.00573066	100	0.217391	0.539215	0.0144509	4979464	35	516269
GCF_008932435.1	'c__Alphaproteobacteria'	348	229	0	347	1	0	0	0	0.00574713	100	0.436681	0.579108	0.0256363	4394636	45	231484
GCF_008932475.1	'c__Alphaproteobacteria'	348	229	0	347	1	0	0	0	0.00574713	100	0.014556	0.578786	0.046745	4444120	67	681751
GCF_008932495.1	'c__Alphaproteobacteria'	348	229	0	348	0	0	0	0	0	100	0	0.578132	0.0314737	4531554	36	897116
GCF_008932505.1	'c__Alphaproteobacteria'	348	229	0	347	1	0	0	0	0.00574713	100	0.014556	0.57732	0.0203414	4644694	99	425471
GCF_008932555.1	'c__Alphaproteobacteria'	348	229	1	347	0	0	0	0	0	99.5633	0	0.581849	0.0307272	4479370	26	498616
GCF_008932575.1	'c__Alphaproteobacteria'	348	229	0	348	0	0	0	0	0	100	0	0.575535	0.0356893	4846268	83	470435
GCF_008932585.1	'c__Alphaproteobacteria'	349	230	0	349	0	0	0	0	0	100	0	0.561301	0.0168184	4806735	12	735006
GCF_008932615.1	'c__Alphaproteobacteria'	349	230	0	349	0	0	0	0	0	100	0	0.562051	0.0288878	4978335	70	372678
GCF_008932625.1	'c__Alphaproteobacteria'	349	230	0	349	0	0	0	0	0	100	0	0.5613	0.0130469	4808150	10	1072008
GCF_008932635.1	'c__Alphaproteobacteria'	349	230	0	349	0	0	0	0	0	100	0	0.562579	0.0240079	4854606	20	820730
GCF_008932675.1	'c__Alphaproteobacteria'	349	230	0	349	0	0	0	0	0	100	0	0.563994	0.0183259	5007797	23	1110195
GCF_008932685.1	'c__Alphaproteobacteria'	349	230	0	349	0	0	0	0	0	100	0	0.563082	0.0415936	5191372	76	827187
GCF_008932705.1	'c__Alphaproteobacteria'	349	230	0	349	0	0	0	0	0	100	0	0.564853	0.0340833	5313857	161	175282
GCF_008932725.1	'c__Alphaproteobacteria'	349	230	0	349	0	0	0	0	0	100	0	0.561249	0.0313792	4912846	41	372678
GCF_008932745.1	'c__Alphaproteobacteria'	349	230	0	349	0	0	0	0	0	100	0	0.561725	0.0402291	4958302	33	1000334
GCF_008932765.1	'c__Alphaproteobacteria'	349	230	0	349	0	0	0	0	0	100	0	0.563648	0.0305811	4904887	37	734175
GCF_008932785.1	'c__Alphaproteobacteria'	349	230	0	349	0	0	0	0	0	100	0	0.559622	0.024518	4797768	31	450509
GCF_008932815.1	'c__Alphaproteobacteria'	349	230	0	348	1	0	0	0	0.00573066	100	0.434783	0.565069	0.0308147	5446543	51	557659
GCF_008932825.1	'c__Alphaproteobacteria'	349	230	0	349	0	0	0	0	0	100	0	0.561292	0.0360095	5142012	27	380842
GCF_008932835.1	'c__Alphaproteobacteria'	349	230	0	349	0	0	0	0	0	100	0	0.563926	0.0255287	5179000	65	489086
GCF_008932875.1	'c__Alphaproteobacteria'	349	230	0	349	0	0	0	0	0	100	0	0.563549	0.028072	5119314	72	215355
GCF_008932885.1	'c__Alphaproteobacteria'	349	230	0	349	0	0	0	0	0	100	0	0.561416	0.0414571	4839150	21	810703
GCF_008932905.1	'c__Alphaproteobacteria'	349	230	0	349	0	0	0	0	0	100	0	0.561246	0.0162223	4813838	17	735006
GCF_009017375.1	'c__Alphaproteobacteria'	349	230	0	349	0	0	0	0	0	100	0	0.559597	0.00341334	4736879	2	2645955
GCF_009361155.1	'c__Alphaproteobacteria'	348	229	0	348	0	0	0	0	0	100	0	0.574484	0.0241936	4975626	33	513832
GCF_009601725.1	'c__Alphaproteobacteria'	349	230	0	349	0	0	0	0	0	100	0	0.570296	0.00134803	3584454	2	2268175
GCF_009664915.1	'c__Alphaproteobacteria'	349	230	0	349	0	0	0	0	0	100	0	0.571306	0.0631638	3505336	61	177678
GCF_009664925.1	'c__Alphaproteobacteria'	349	230	1	348	0	0	0	0	0	99.7826	0	0.570795	0.04911	3331583	109	109357
GCF_009664935.1	'c__Alphaproteobacteria'	349	230	0	348	1	0	0	0	0.00573066	100	0.434783	0.569158	0.0906708	3355451	100	147365
GCF_009664965.1	'c__Alphaproteobacteria'	349	230	0	348	1	0	0	0	0.00573066	100	0.0869565	0.569539	0.0807526	3439636	146	138390
GCF_009665015.1	'c__Alphaproteobacteria'	349	230	0	348	1	0	0	0	0.00573066	100	0.434783	0.570014	0.0566981	3533160	106	149139
GCF_009665065.1	'c__Alphaproteobacteria'	349	230	0	348	1	0	0	0	0.00573066	100	0.434783	0.569881	0.0889585	3483775	98	138595
GCF_009728185.1	'g__Brucella'	1402	225	14	1382	5	1	0	0	0.00927247	98.9384	0.762267	0.57239	0.0275559	3252594	42	152326
GCF_009733215.1	'g__Brucella'	1402	225	11	1385	5	1	0	0	0.00927247	99.2862	0.762267	0.572416	0.0322189	3251252	47	181435
GCF_009733495.1	'g__Brucella'	1402	225	13	1383	5	1	0	0	0.00927247	99.353	0.762267	0.572445	0.0340796	3252762	47	152334
GCF_009789295.1	'g__Brucella'	1514	196	11	1496	7	0	0	0	0.00924703	99.3834	0.760031	0.572443	0.0311564	3287078	27	358890
GCF_009789305.1	'g__Brucella'	1514	196	10	1497	7	0	0	0	0.00924703	99.4471	0.760031	0.572432	0.030128	3286702	27	358902
GCF_009789335.1	'g__Brucella'	1514	196	11	1496	7	0	0	0	0.00924703	99.3834	0.760031	0.572436	0.0301592	3287443	28	358914
GCF_009789345.1	'g__Brucella'	1514	196	10	1498	6	0	0	0	0.00792602	99.4471	0.74181	0.572441	0.0335304	3287364	27	358878
GCF_009789365.1	'g__Brucella'	1402	225	8	1388	5	1	0	0	0.00927247	99.4957	0.762267	0.57235	0.032302	3258013	28	297878
GCF_009789395.1	'g__Brucella'	1514	196	11	1497	6	0	0	0	0.00792602	99.4152	0.733179	0.572418	0.0336519	3288458	27	358888
GCF_009789415.1	'g__Brucella'	1514	196	11	1496	7	0	0	0	0.00924703	99.3834	0.760031	0.572441	0.0311561	3287507	27	358890
GCF_009789435.1	'g__Brucella'	1514	196	11	1496	7	0	0	0	0.00924703	99.3834	0.760031	0.572433	0.0341647	3288094	28	358929
GCF_009789445.1	'g__Brucella'	1514	196	10	1497	7	0	0	0	0.00924703	99.4471	0.760031	0.57247	0.0284506	3286957	27	276457
GCF_009789465.1	'g__Brucella'	1514	196	10	1497	7	0	0	0	0.00924703	99.4471	0.760031	0.572439	0.0298589	3286474	27	276468
GCF_009797905.1	'g__Brucella'	1514	196	10	1497	7	0	0	0	0.00924703	99.4471	0.760031	0.572426	0.0310001	3290164	24	299329
GCF_009823695.1	'g__Brucella'	1402	225	8	1388	6	0	0	0	0.0085592	99.4957	0.706712	0.572628	0.0369596	3276072	22	363686
GCF_009823705.1	'g__Brucella'	1514	196	10	1497	7	0	0	0	0.00924703	99.4471	0.760031	0.571867	0.0595872	3291054	19	299315
GCF_011801185.1	'g__Brucella'	1402	225	11	1385	5	1	0	0	0.00927247	98.8883	0.762267	0.572196	0.000939387	3284191	2	2122197
GCF_013087535.1	'c__Alphaproteobacteria'	349	230	0	349	0	0	0	0	0	100	0	0.568677	0.024698	5466859	104	265379
GCF_013109225.1	'c__Alphaproteobacteria'	349	230	0	348	1	0	0	0	0.00573066	100	0.217391	0.541122	0.0415897	5622438	9	1468041
GCF_013375275.1	'c__Alphaproteobacteria'	348	229	0	347	1	0	0	0	0.00574713	100	0.218341	0.577096	0.0308338	4861024	82	454256
GCF_013425785.1	'g__Brucella'	1402	225	9	1387	5	1	0	0	0.00927247	99.0513	0.762267	0.572404	0.0280041	3255402	38	219111
GCF_014084005.1	'c__Alphaproteobacteria'	349	230	0	349	0	0	0	0	0	100	0	0.571122	0.000534983	3378310	2	2181202
GCF_014138145.1	'c__Alphaproteobacteria'	349	230	0	349	0	0	0	0	0	100	0	0.559042	0.0296115	4808005	26	798216
GCF_014138165.1	'c__Alphaproteobacteria'	348	229	0	347	1	0	0	0	0.00574713	100	0.014556	0.576679	0.0304135	4926184	27	890471
GCF_014193785.1	'g__Brucella'	1402	225	11	1384	7	0	0	0	0.00998573	99.2828	0.817823	0.572081	0.0382446	3369492	83	124135
GCF_014197065.1	'c__Alphaproteobacteria'	349	230	0	348	1	0	0	0	0.00573066	100	0.0144928	0.55952	0.0263659	5067169	57	462145
GCF_014199265.1	'c__Alphaproteobacteria'	349	230	0	348	1	0	0	0	0.00573066	100	0.0144928	0.584927	0.0417368	4642379	55	252428
GCF_014270005.1	'g__Brucella'	1514	196	11	1496	7	0	0	0	0.00924703	99.4152	0.760031	0.572535	0.0348348	3280927	30	276270
GCF_014495725.1	'c__Alphaproteobacteria'	348	229	0	347	1	0	0	0	0.00574713	100	0.014556	0.576477	0.00526118	4747700	2	2682891
GCF_014495905.1	'c__Alphaproteobacteria'	349	230	0	349	0	0	0	0	0	100	0	0.570095	0.0170469	3522910	3	2261316
GCF_014640615.1	'c__Alphaproteobacteria'	349	230	1	348	0	0	0	0	0	99.5652	0	0.607301	0.0357289	4932019	83	219690
GCF_014884405.1	'g__Brucella'	1395	225	11	1381	3	0	0	0	0.00430108	99.3884	0.487682	0.57205	0.00108032	3324593	2	1923773
GCF_014884485.1	'c__Alphaproteobacteria'	349	230	1	348	0	0	0	0	0	99.7826	0	0.572509	0.000930021	3319604	2	2131677
GCF_014884505.1	'g__Brucella'	1402	225	13	1384	5	0	0	0	0.00713267	99.0895	0.651156	0.572431	0.000802969	3313840	2	1902852
GCF_014884525.1	'g__Brucella'	1402	225	13	1383	6	0	0	0	0.0085592	99.1186	0.706712	0.572392	0.000591395	3303700	2	2113512
GCF_014884545.1	'g__Brucella'	1400	225	10	1385	4	1	0	0	0.00785714	99.3585	0.799988	0.572495	0.000537087	3315569	2	2108392
GCF_014884565.1	'g__Brucella'	1400	225	11	1384	5	0	0	0	0.00714286	99.2557	0.65184	0.572498	0.000537335	3315357	2	2108201
GCF_015326295.1	'c__Alphaproteobacteria'	349	230	0	349	0	0	0	0	0	100	0	0.561135	0.00666721	4858647	3	2733385
GCF_015624465.1	'g__Brucella'	1399	225	11	1383	5	0	0	0	0.00714796	99.431	0.680568	0.572698	0.000752561	3312423	2	2120314
GCF_015832115.1	'c__Alphaproteobacteria'	349	230	0	349	0	0	0	0	0	100	0	0.571978	0.000567202	3290672	2	1691925
GCF_016091965.1	'g__Brucella'	1514	196	14	1493	7	0	0	0	0.00924703	99.1889	0.760031	0.572523	0.0248394	3284266	37	174422
GCF_016126105.1	'g__Brucella'	1402	225	10	1386	5	1	0	0	0.00927247	99.3529	0.762267	0.5724	0.0283455	3254257	27	228803
GCF_016126115.1	'g__Brucella'	1402	225	13	1383	5	1	0	0	0.00927247	99.2101	0.762267	0.572426	0.0275161	3254687	31	216669
GCF_016126195.1	'g__Brucella'	1402	225	11	1385	5	1	0	0	0.00927247	99.3405	0.762267	0.572491	0.0256685	3253841	46	134951
GCF_016126215.1	'g__Brucella'	1402	225	11	1385	5	1	0	0	0.00927247	99.3405	0.762267	0.572433	0.0288677	3255513	28	251454
GCF_016126245.1	'g__Brucella'	1402	225	11	1385	5	1	0	0	0.00927247	99.4085	0.762267	0.572425	0.0272843	3255389	31	229409
GCF_016128015.1	'c__Alphaproteobacteria'	349	230	0	349	0	0	0	0	0	100	0	0.56136	0.0136761	5173962	5	2887297
GCF_016411965.1	'g__Brucella'	1514	196	11	1497	6	0	0	0	0.00792602	99.4152	0.733179	0.572414	0.0261752	3291796	23	297202
GCF_016483975.1	'g__Brucella'	1402	225	13	1383	5	1	0	0	0.00927247	99.1183	0.762267	0.572403	0.027998	3255452	30	228784
GCF_016484075.1	'g__Brucella'	1402	225	9	1387	5	1	0	0	0.00927247	99.4834	0.762267	0.57242	0.0270308	3254976	32	228810
GCF_016484145.1	'g__Brucella'	1402	225	10	1386	5	1	0	0	0.00927247	99.3723	0.762267	0.572403	0.0305022	3254672	37	189953
GCF_016806105.1	'g__Brucella'	1514	196	11	1496	7	0	0	0	0.00924703	99.192	0.760031	0.572419	0.0366227	3290006	23	383500
GCF_016887525.1	'g__Brucella'	1514	196	10	1497	7	0	0	0	0.00924703	99.4471	0.760031	0.572197	0.000989364	3312015	2	2126332
GCF_016887905.1	'c__Alphaproteobacteria'	349	230	0	349	0	0	0	0	0	100	0	0.562905	0.0369215	4975830	6	2824741
GCF_017139975.1	'g__Brucella'	1514	196	21	1486	7	0	0	0	0.00924703	98.6464	0.760031	0.572512	0.000897201	3311219	2	2125701
GCF_017140095.1	'g__Brucella'	1514	196	16	1491	7	0	0	0	0.00924703	99.1497	0.760031	0.572452	0.000869103	3311219	2	2125701
GCF_017177315.1	'g__Brucella'	1514	196	10	1497	7	0	0	0	0.00924703	99.4471	0.760031	0.572412	0.0323013	3291856	28	296915
GCF_017177395.1	'g__Brucella'	1514	196	10	1497	7	0	0	0	0.00924703	99.4471	0.760031	0.572396	0.0300745	3292342	29	251039
GCF_017177475.2	'g__Brucella'	1514	196	10	1497	7	0	0	0	0.00924703	99.4471	0.760031	0.572515	0.0268002	3291117	47	155940
GCF_017177515.1	'g__Brucella'	1514	196	10	1497	7	0	0	0	0.00924703	99.4471	0.760031	0.572404	0.032414	3292262	36	250998
GCF_017177535.2	'g__Brucella'	1514	196	10	1497	7	0	0	0	0.00924703	99.4471	0.760031	0.572525	0.0291511	3291920	48	159951
GCF_017177615.2	'g__Brucella'	1514	196	10	1497	7	0	0	0	0.00924703	99.4471	0.760031	0.572543	0.0270034	3291835	55	159959
GCF_017177695.1	'g__Brucella'	1514	196	10	1497	7	0	0	0	0.00924703	99.4471	0.760031	0.572424	0.0330632	3291336	35	251121
GCF_017177735.1	'g__Brucella'	1514	196	11	1496	7	0	0	0	0.00924703	99.2771	0.760031	0.572385	0.0332962	3291283	41	276438
GCF_017177875.1	'g__Brucella'	1514	196	10	1497	7	0	0	0	0.00924703	99.4471	0.760031	0.572418	0.0301125	3294389	47	251023
GCF_017311425.1	'g__Brucella'	1514	196	11	1497	6	0	0	0	0.00792602	99.4152	0.733179	0.572349	0.0281632	3295722	24	299257
GCF_017355465.1	'c__Alphaproteobacteria'	349	230	0	349	0	0	0	0	0	100	0	0.535171	0.0199371	4833644	24	1040937
GCF_017797885.1	'c__Alphaproteobacteria'	349	230	0	349	0	0	0	0	0	100	0	0.57174	0.000755999	3316585	2	2088098
GCF_019998625.1	'g__Brucella'	1402	225	9	1387	5	1	0	0	0.00927247	99.4402	0.910415	0.572408	0.000452757	3297225	2	2107016
GCF_020524305.1	'c__Alphaproteobacteria'	349	230	0	349	0	0	0	0	0	100	0	0.560733	0.0260828	4975062	28	395495
GCF_020526685.1	'c__Alphaproteobacteria'	348	229	0	348	0	0	0	0	0	100	0	0.57836	0.00592089	4571499	6	4552750
GCF_021083425.1	'c__Alphaproteobacteria'	349	230	0	349	0	0	0	0	0	100	0	0.536595	0.0258213	5177691	26	513454
GCF_021165815.1	'c__Alphaproteobacteria'	349	230	0	349	0	0	0	0	0	100	0	0.564403	0.0344258	5061032	4	2865725
GCF_022024335.1	'c__Alphaproteobacteria'	349	230	0	348	1	0	0	0	0.00573066	100	0.217391	0.538741	0.00564922	4982756	3	1794963
GCF_022426845.1	'g__Brucella'	1402	225	10	1386	5	1	0	0	0.00927247	99.2533	0.762267	0.572401	0.0284573	3266498	54	195622
GCF_022538045.1	'c__Alphaproteobacteria'	348	229	0	348	0	0	0	0	0	100	0	0.576293	0.0352634	4741587	32	453858
GCF_023093775.1	'g__Brucella'	1514	196	10	1497	7	0	0	0	0.00924703	99.4471	0.760031	0.572418	0.0342209	3289166	26	251046
GCF_900000005.1	'c__Alphaproteobacteria'	349	230	1	348	0	0	0	0	0	99.7826	0	0.57127	0.000739947	3238137	2	2177010
GCF_900095085.1	'g__Brucella'	1402	225	10	1386	5	1	0	0	0.00927247	98.9624	0.762267	0.572409	0.000854019	3266118	2	2105803
GCF_900095155.1	'c__Alphaproteobacteria'	349	230	0	349	0	0	0	0	0	100	0	0.571483	0.000710423	3442381	2	2145953
GCF_900236335.1	'g__Brucella'	1514	196	10	1497	6	1	0	0	0.00990753	99.4471	0.823807	0.572256	0.000960884	3295083	2	2116992
GCF_900236345.1	'g__Brucella'	1514	196	11	1496	6	1	0	0	0.00990753	99.2771	0.823807	0.572248	0.000963456	3294929	2	2117000
GCF_900236355.1	'g__Brucella'	1514	196	10	1497	6	1	0	0	0.00990753	99.4471	0.823807	0.572246	0.000962495	3295079	2	2116992
GCF_900236365.1	'g__Brucella'	1514	196	10	1497	6	1	0	0	0.00990753	99.4471	0.823807	0.572244	0.000961902	3295230	2	2117105
GCF_900236375.1	'g__Brucella'	1514	196	10	1498	5	1	0	0	0.00858653	99.4471	0.738773	0.572229	0.000949992	3295073	2	2117218
GCF_900236385.1	'g__Brucella'	1514	196	10	1497	6	1	0	0	0.00990753	99.4471	0.823807	0.572243	0.000967761	3295156	2	2117029
GCF_900236395.1	'g__Brucella'	1514	196	10	1497	6	1	0	0	0.00990753	99.4471	0.823807	0.572246	0.000959911	3295219	2	2117090
GCF_900236405.1	'g__Brucella'	1514	196	10	1497	6	1	0	0	0.00990753	99.4471	0.823807	0.572242	0.000966412	3295161	2	2117044
GCF_900236415.1	'g__Brucella'	1514	196	10	1497	6	1	0	0	0.00990753	99.4471	0.823807	0.572245	0.000966784	3295221	2	2117062
GCF_900236425.1	'g__Brucella'	1514	196	10	1498	5	1	0	0	0.00858653	99.4471	0.738773	0.572222	0.000956392	3295104	2	2117236
GCF_900236435.1	'g__Brucella'	1514	196	10	1497	6	1	0	0	0.00990753	99.4471	0.823807	0.572245	0.00096309	3295145	2	2117031
GCF_900236445.1	'g__Brucella'	1514	196	10	1497	6	1	0	0	0.00990753	99.4471	0.823807	0.572251	0.000962175	3295128	2	2117017
GCF_900236455.1	'g__Brucella'	1514	196	10	1497	6	1	0	0	0.00990753	99.4471	0.823807	0.572243	0.000965284	3295212	2	2117059
GCF_900236465.1	'g__Brucella'	1514	196	10	1497	6	1	0	0	0.00990753	99.4471	0.823807	0.572253	0.000963912	3295087	2	2116960
GCF_900236485.1	'g__Brucella'	1514	196	10	1498	5	1	0	0	0.00858653	99.4471	0.738773	0.572226	0.000951062	3295085	2	2117205
GCF_900236495.1	'g__Brucella'	1514	196	10	1498	5	1	0	0	0.00858653	99.4471	0.738773	0.572224	0.000948253	3295056	2	2117205
GCF_900236515.1	'g__Brucella'	1514	196	10	1497	6	1	0	0	0.00990753	99.4471	0.823807	0.572247	0.000972828	3295070	2	2116999
GCF_900236525.1	'g__Brucella'	1514	196	11	1496	6	1	0	0	0.00990753	99.3451	0.823807	0.572245	0.000961059	3295083	2	2117009
GCF_900236535.1	'g__Brucella'	1514	196	10	1498	5	1	0	0	0.00858653	99.4471	0.738773	0.572224	0.000949708	3295033	2	2117155
GCF_900236545.1	'g__Brucella'	1514	196	10	1497	6	1	0	0	0.00990753	99.4471	0.823807	0.572242	0.000968246	3295203	2	2117054
GCF_900236555.1	'g__Brucella'	1514	196	11	1496	6	1	0	0	0.00990753	99.3451	0.823807	0.572241	0.000962601	3295047	2	2116986
GCF_900236565.1	'g__Brucella'	1514	196	10	1497	6	1	0	0	0.00990753	99.4471	0.823807	0.572253	0.000960462	3295107	2	2117003
GCF_900236585.1	'g__Brucella'	1514	196	10	1498	5	1	0	0	0.00858653	99.4471	0.738773	0.572232	0.000953941	3295066	2	2117282
GCF_900243435.1	'c__Alphaproteobacteria'	349	230	0	349	0	0	0	0	0	100	0	0.570175	0.0107973	5482303	5	1396538
GCF_900417205.1	'g__Brucella'	1514	196	11	1496	7	0	0	0	0.00924703	99.3196	0.760031	0.57246	0.0280203	3288388	27	276497
GCF_900417215.1	'g__Brucella'	1514	196	11	1496	7	0	0	0	0.00924703	99.3196	0.760031	0.572477	0.027	3288023	29	251338
GCF_900417225.1	'g__Brucella'	1514	196	11	1496	7	0	0	0	0.00924703	99.3196	0.760031	0.572495	0.0262017	3289519	30	189847
GCF_900417245.1	'g__Brucella'	1514	196	11	1496	7	0	0	0	0.00924703	99.3196	0.760031	0.572423	0.0283578	3288087	25	238750
GCF_900417255.1	'g__Brucella'	1514	196	11	1496	7	0	0	0	0.00924703	99.3196	0.760031	0.572415	0.028929	3287971	24	248238
GCF_900446005.1	'g__Brucella'	1402	225	11	1385	5	1	0	0	0.00927247	99.2355	0.762267	0.572258	0.00104358	3281432	2	2121370
GCF_900446025.1	'g__Brucella'	1402	225	9	1387	5	0	1	0	0.00998573	99.4755	0.817823	0.572192	0.000934836	3286361	2	2124264
GCF_900446045.1	'g__Brucella'	1402	225	10	1386	5	1	0	0	0.00927247	99.3504	0.762267	0.572185	0.000937281	3286962	2	2124931
GCF_900446055.1	'g__Brucella'	1402	225	9	1387	5	1	0	0	0.00927247	99.4755	0.762267	0.572203	0.000938514	3286444	2	2124267
GCF_900446125.1	'g__Brucella'	1402	225	14	1383	5	0	0	0	0.00713267	98.5762	0.691386	0.572293	0.000909506	3329628	2	2130919
GCF_900454225.1	'c__Alphaproteobacteria'	348	229	0	347	1	0	0	0	0.00574713	100	0.014556	0.577375	0.0100555	4727886	3	2608764
GCF_900454235.1	'c__Alphaproteobacteria'	349	230	0	349	0	0	0	0	0	100	0	0.561159	0.0182659	5239764	5	2887299
GCF_900460605.1	'g__Brucella'	1400	225	9	1386	4	1	0	0	0.00785714	99.4464	0.799988	0.57251	0.000529768	3315136	2	2107764
GCF_900491895.1	'g__Brucella'	1402	225	7	1390	5	0	0	0	0.00713267	99.5275	0.651156	0.57268	0.0336153	3290866	25	299689
GCF_900491905.1	'g__Brucella'	1402	225	8	1387	7	0	0	0	0.00998573	99.4933	0.703444	0.572679	0.0327774	3294648	26	316480
GCF_900491915.1	'g__Brucella'	1402	225	7	1389	6	0	0	0	0.0085592	99.5275	0.67048	0.57271	0.0273192	3292531	29	211698
GCF_900491925.1	'g__Brucella'	1402	225	7	1389	6	0	0	0	0.0085592	99.5275	0.67048	0.572676	0.0345934	3293240	24	348106
GCF_900497665.1	'g__Brucella'	1402	225	9	1388	5	0	0	0	0.00713267	99.083	0.651156	0.572716	0.0262727	3255541	33	208450
GCF_902807045.1	'g__Brucella'	1402	225	9	1387	6	0	0	0	0.0085592	99.4865	0.706712	0.572853	0.0285898	3316479	29	234268
GCF_902825315.1	'c__Alphaproteobacteria'	348	229	0	348	0	0	0	0	0	100	0	0.576712	0.023974	4807944	71	363912
GCF_902825325.1	'c__Alphaproteobacteria'	349	230	0	349	0	0	0	0	0	100	0	0.558519	0.0296944	4758714	115	308273
GCF_902825345.1	'c__Alphaproteobacteria'	348	229	0	348	0	0	0	0	0	100	0	0.575833	0.0242621	4904698	52	397644
GCF_902825355.1	'c__Alphaproteobacteria'	348	229	0	348	0	0	0	0	0	100	0	0.576533	0.0361633	4270779	171	240761
GCF_903131625.1	'c__Alphaproteobacteria'	349	230	0	348	1	0	0	0	0.00573066	100	0.434783	0.570569	0.0286763	3341750	72	110499
GCF_904066045.1	'g__Brucella'	1395	225	8	1384	3	0	0	0	0.00430108	99.4525	0.487682	0.572117	0.0010686	3329246	2	1927848
GCF_904066055.1	'g__Brucella'	1395	225	8	1384	3	0	0	0	0.00430108	99.4525	0.487682	0.57212	0.00106615	3329419	2	1927950
GCF_904066065.1	'g__Brucella'	1395	225	8	1384	3	0	0	0	0.00430108	99.4525	0.487682	0.572117	0.00106068	3329473	2	1927959
GCF_904066075.1	'g__Brucella'	1395	225	8	1384	3	0	0	0	0.00430108	99.4525	0.487682	0.57212	0.00106585	3329403	2	1927944

## Sheet: Table4 - Rickettsiales stats
acc	lineage	#markerGenes	#genomes_based_on	missing	1copy	2copy	3copy	4copy	5+copy	duplication_ratio	completeness	contamination	GC	GC_std	Genome-size	#scaffs	scaff_N50
GCF_003953955.1	'k__Bacteria'	147	91	1	144	2	0	0	0	0.0272109	98.9011	1.1988	0.275919	0.0377869	1284848	155	10860
GCF_002849375.1	'o__Rickettsiales'	368	234	3	362	3	0	0	0	0.0163043	99.2735	1.06838	0.416013	0.0186151	1387508	142	17308
GCF_003515735.1	'o__Rickettsiales'	368	234	0	364	4	0	0	0	0.0217391	100	1.28205	0.497667	0	1195321	1	1195321
GCF_003331125.1	'o__Rickettsiales'	368	234	1	363	4	0	0	0	0.0217391	99.7863	1.28205	0.497887	0.010994	1179425	34	65428
GCF_003515675.1	'o__Rickettsiales'	368	234	0	365	3	0	0	0	0.0163043	100	0.854701	0.497531	0	1195200	1	1195200
GCF_002879995.1	'o__Rickettsiales'	368	234	1	366	1	0	0	0	0.00543478	99.5726	0.213675	0.289707	0	1314789	1	1314789
GCF_004181775.1	'o__Rickettsiales'	368	234	0	365	3	0	0	0	0.0163043	100	0.854701	0.294841	0.0605529	1335478	55	45847
GCF_004171285.1	'o__Rickettsiales'	368	234	2	364	2	0	0	0	0.0108696	99.359	0.534188	0.344254	0	1484007	1	1484007
GCF_004685025.1	'o__Rickettsiales'	368	234	0	366	2	0	0	0	0.0108696	100	0.42735	0.340386	0.0102763	1282764	38	63206
GCF_002907445.1	'o__Rickettsiales'	368	234	19	349	0	0	0	0	0	98.0769	0	0.351442	0.0179488	1116783	179	9006
GCF_003454715.1	'g__Rickettsia'	662	101	2	660	0	0	0	0	0	99.5875	0	0.323514	0	1283254	1	1283254
GCF_003671405.1	'o__Rickettsiales'	368	234	2	365	1	0	0	0	0.00543478	99.359	0.213675	0.351348	0.0162749	1216798	129	15021
GCF_002357295.1	'g__Rickettsia'	662	101	2	660	0	0	0	0	0	99.5875	0	0.323534	0	1284030	1	1284030
GCF_003671375.1	'o__Rickettsiales'	368	234	1	367	0	0	0	0	0	99.7863	0	0.351069	0.0154713	1223568	122	16395
GCF_003671365.1	'o__Rickettsiales'	368	234	1	366	1	0	0	0	0.00543478	99.7863	0.106838	0.351421	0.0160917	1236914	121	16395
GCF_002374845.2	'o__Rickettsiales'	368	234	2	362	4	0	0	0	0.0217391	99.359	0.961538	0.344314	0	1483853	1	1483853
GCF_002379145.2	'o__Rickettsiales'	368	234	3	361	4	0	0	0	0.0217391	98.9316	0.961538	0.344554	0	1482279	1	1482279
GCF_004795415.1	'o__Rickettsiales'	368	234	6	361	1	0	0	0	0.00543478	98.7179	0.106838	0.344952	0.00957376	1492731	20	145461
GCF_004795935.1	'o__Rickettsiales'	368	234	2	366	0	0	0	0	0	99.1453	0	0.341772	0	1080064	1	1080064
GCF_004795955.1	'o__Rickettsiales'	368	234	0	366	2	0	0	0	0.0108696	100	0.42735	0.339968	0	1273527	1	1273527
GCF_004795975.1	'o__Rickettsiales'	368	234	0	366	2	0	0	0	0.0108696	100	0.42735	0.33997	0	1273530	1	1273530
GCF_005549115.1	'g__Rickettsia'	673	101	2	670	1	0	0	0	0.00297177	99.5875	0.330033	0.324488	0	1348030	1	1348030
GCF_005862095.1	'o__Rickettsiales'	368	234	1	367	0	0	0	0	0	99.7863	0	0.350359	0.0190361	1183734	300	7231
GCF_009690945.1	'k__Bacteria'	147	91	0	147	0	0	0	0	0	100	0	0.275859	0.0120076	1473785	19	255290
GCF_005862115.1	'o__Rickettsiales'	368	234	1	367	0	0	0	0	0	99.7863	0	0.351688	0.0132282	1288853	118	17888
GCF_006334525.1	'o__Rickettsiales'	368	234	4	361	3	0	0	0	0.0163043	99.5726	0.854701	0.341145	0.00842897	1150755	46	43523
GCF_008274665.1	'o__Rickettsiales'	368	234	1	364	3	0	0	0	0.0163043	99.7863	0.854701	0.497852	0.011954	1172327	46	85147
GCF_008690265.1	'o__Rickettsiales'	368	234	0	365	3	0	0	0	0.0163043	100	0.854701	0.49794	0.0125496	1176537	43	62699
GCF_008690255.1	'o__Rickettsiales'	368	234	1	364	3	0	0	0	0.0163043	99.7863	0.854701	0.497928	0.0102039	1169440	32	85955
GCF_008801275.1	'o__Rickettsiales'	368	234	1	364	3	0	0	0	0.0163043	99.7863	0.854701	0.497861	0.0106225	1172716	41	65203
GCF_005862135.1	'o__Rickettsiales'	368	234	1	367	0	0	0	0	0	99.7863	0	0.352871	0.0346486	1301330	122	16157
GCF_008801305.1	'o__Rickettsiales'	368	234	0	365	3	0	0	0	0.0163043	100	0.854701	0.497942	0.0130846	1176681	40	61328
GCF_008801325.1	'o__Rickettsiales'	368	234	1	364	3	0	0	0	0.0163043	99.7863	0.854701	0.498019	0.0119917	1167111	41	65442
GCF_007972595.1	'o__Rickettsiales'	368	234	1	367	0	0	0	0	0	99.7863	0	0.352352	0	1269137	1	1269137
GCF_007971685.1	'o__Rickettsiales'	368	234	1	367	0	0	0	0	0	99.7863	0	0.352346	0	1267781	1	1267781
GCF_006542295.1	'o__Rickettsiales'	368	234	1	367	0	0	0	0	0	99.7863	0	0.349872	0	1449344	1	1449344
GCF_007972745.1	'o__Rickettsiales'	368	234	1	367	0	0	0	0	0	99.7863	0	0.35233	0	1267436	1	1267436
GCF_009728835.1	'o__Rickettsiales'	368	234	0	366	2	0	0	0	0.0108696	100	0.854701	0.289526	0	1451340	1	1451340
GCF_007115015.1	'o__Rickettsiales'	368	234	0	366	2	0	0	0	0.0108696	100	0.42735	0.343471	0.00377858	1786382	2	1600254
GCF_009728815.1	'o__Rickettsiales'	368	234	0	366	2	0	0	0	0.0108696	100	0.854701	0.28957	0	1449311	1	1449311
GCF_008245065.1	'o__Rickettsiales'	368	234	1	362	5	0	0	0	0.0271739	99.7863	1.28205	0.339513	0	1376868	1	1376868
GCF_008033215.1	'o__Rickettsiales'	368	234	1	367	0	0	0	0	0	99.7863	0	0.351934	0	1401460	1	1401460
GCF_008693345.1	'o__Rickettsiales'	318	206	2	315	1	0	0	0	0.00628931	99.0291	0.161812	0.304512	0	1972387	1	1972387
GCF_009728855.1	'o__Rickettsiales'	368	234	0	365	3	0	0	0	0.0163043	100	1.28205	0.289585	0	1455371	1	1455371
GCF_009731485.1	'g__Rickettsia'	662	101	2	659	1	0	0	0	0.00302115	99.5875	0.330033	0.323283	0	1279369	1	1279369
GCF_012030695.1	'o__Rickettsiales'	368	234	2	366	0	0	0	0	0	99.1453	0	0.341732	0	1072967	1	1072967
GCF_009731505.1	'g__Rickettsia'	662	101	2	659	1	0	0	0	0.00302115	99.5875	0.330033	0.323283	0	1279369	1	1279369
GCF_009731525.1	'g__Rickettsia'	662	101	2	659	1	0	0	0	0.00302115	99.5875	0.330033	0.323283	0	1279369	1	1279369
GCF_009731545.1	'g__Rickettsia'	662	101	2	659	1	0	0	0	0.00302115	99.5875	0.330033	0.323281	0	1279380	1	1279380
GCF_009732755.1	'o__Rickettsiales'	368	234	1	367	0	0	0	0	0	99.7863	0	0.352897	0	1352354	1	1352354
GCF_009857995.1	'g__Rickettsia'	662	101	2	660	0	0	0	0	0	99.5875	0	0.323524	0	1283331	1	1283331
GCF_012277315.1	'o__Rickettsiales'	368	234	0	365	2	1	0	0	0.0190217	100	0.42735	0.355675	0	1201647	1	1201647
GCF_013460375.1	'o__Rickettsiales'	368	234	0	368	0	0	0	0	0	100	0	0.274577	0	1505922	1	1505922
GCF_013460615.1	'o__Rickettsiales'	368	234	0	368	0	0	0	0	0	100	0	0.27467	0	1507677	1	1507677
GCF_013096355.2	'o__Rickettsiales'	368	234	0	366	2	0	0	0	0.0108696	100	0.42735	0.339195	0	1538623	1	1538623
GCF_013096535.2	'o__Rickettsiales'	368	234	0	366	2	0	0	0	0.0108696	100	0.42735	0.339501	0	1542568	1	1542568
GCF_013460855.1	'o__Rickettsiales'	368	234	0	367	1	0	0	0	0.00543478	100	0.106838	0.27456	0	1486110	1	1486110
GCF_013458815.1	'o__Rickettsiales'	368	234	0	366	2	0	0	0	0.0108696	100	0.42735	0.339927	0	1656288	1	1656288
GCF_013461095.1	'o__Rickettsiales'	368	234	0	368	0	0	0	0	0	100	0	0.274564	0	1512227	1	1512227
GCF_013461265.1	'o__Rickettsiales'	368	234	0	367	1	0	0	0	0.00543478	100	0.106838	0.274642	0	1485262	1	1485262
GCF_013461435.1	'o__Rickettsiales'	368	234	0	368	0	0	0	0	0	100	0	0.27444	0	1505693	1	1505693
GCF_013461585.1	'o__Rickettsiales'	368	234	0	368	0	0	0	0	0	100	0	0.274533	0	1506425	1	1506425
GCF_013461715.1	'o__Rickettsiales'	368	234	0	367	1	0	0	0	0.00543478	100	0.106838	0.274582	0	1482029	1	1482029
GCF_013461855.1	'o__Rickettsiales'	368	234	0	368	0	0	0	0	0	100	0	0.274644	0	1484713	1	1484713
GCF_013462075.1	'o__Rickettsiales'	368	234	0	368	0	0	0	0	0	100	0	0.274751	0	1511004	1	1511004
GCF_014107455.1	'o__Rickettsiales'	368	234	0	368	0	0	0	0	0	100	0	0.353043	0	1139744	1	1139744
GCF_014107475.1	'o__Rickettsiales'	368	234	0	368	0	0	0	0	0	100	0	0.353103	0	1185354	1	1185354
GCF_014129525.1	'o__Rickettsiales'	368	234	1	367	0	0	0	0	0	99.7863	0	0.351885	0.00724963	1215752	13	118796
GCF_014129645.1	'o__Rickettsiales'	368	234	3	365	0	0	0	0	0	98.9316	0	0.350954	0.00657992	1182871	24	73074
GCF_014129515.1	'o__Rickettsiales'	368	234	3	365	0	0	0	0	0	98.9316	0	0.351662	0.00865013	1289544	9	265635
GCF_014129615.1	'o__Rickettsiales'	368	234	4	364	0	0	0	0	0	98.9316	0	0.352553	0.0211503	1214204	16	146013
GCF_014129535.1	'o__Rickettsiales'	368	234	1	363	3	1	0	0	0.0244565	99.7863	0.534188	0.351533	0.00892335	1355678	19	124304
GCF_014129565.1	'o__Rickettsiales'	368	234	2	362	0	3	1	0	0.0353261	99.359	0.961538	0.351608	0.00856543	1363981	19	103124
GCF_014534705.1	'o__Rickettsiales'	368	234	2	365	1	0	0	0	0.00543478	99.1453	0.42735	0.340887	0.0198488	1457187	182	15518
GCF_014333535.1	'o__Rickettsiales'	368	234	0	368	0	0	0	0	0	100	0	0.352821	0.0221384	1202684	96	18768
GCF_014129685.1	'o__Rickettsiales'	368	234	4	361	3	0	0	0	0.0163043	98.5043	0.320513	0.350767	0.00926725	1190237	17	138150
GCF_014771645.1	'o__Rickettsiales'	368	234	4	364	0	0	0	0	0	98.7179	0	0.353705	0	1291339	1	1291339
GCF_014129655.1	'o__Rickettsiales'	368	234	1	367	0	0	0	0	0	99.7863	0	0.353418	0.00548962	1293235	10	185314
GCF_014354335.1	'o__Rickettsiales'	368	234	1	367	0	0	0	0	0	99.7863	0	0.354133	0.0404347	1233787	89	25105
GCF_014354315.1	'o__Rickettsiales'	368	234	1	366	1	0	0	0	0.00543478	99.7863	0.106838	0.351654	0.0224043	1294885	83	25919
GCF_014354345.1	'o__Rickettsiales'	368	234	1	367	0	0	0	0	0	99.7863	0	0.352852	0.0104219	1237996	76	29986
GCF_016584325.1	'o__Rickettsiales'	368	234	1	367	0	0	0	0	0	99.7863	0	0.352252	0	1330657	1	1330657
GCF_016584355.1	'o__Rickettsiales'	368	234	1	367	0	0	0	0	0	99.7863	0	0.352253	0	1330657	1	1330657
GCF_016584375.1	'o__Rickettsiales'	368	234	1	367	0	0	0	0	0	99.7863	0	0.35237	0	1246905	1	1246905
GCF_016584405.1	'o__Rickettsiales'	368	234	1	367	0	0	0	0	0	99.7863	0	0.352339	0	1267843	1	1267843
GCF_016584425.1	'o__Rickettsiales'	368	234	1	367	0	0	0	0	0	99.7863	0	0.352347	0	1267783	1	1267783
GCF_016743795.1	'o__Rickettsiales'	324	211	0	324	0	0	0	0	0	100	0	0.323994	0	1438973	1	1438973
GCF_017604245.1	'o__Rickettsiales'	368	234	1	366	1	0	0	0	0.00543478	99.7863	0.42735	0.351192	0	1538351	1	1538351
GCF_017869155.1	'o__Rickettsiales'	368	234	1	363	4	0	0	0	0.0217391	99.7863	0.42735	0.350403	0	1206967	1	1206967
GCF_017896245.1	'o__Rickettsiales'	368	234	1	367	0	0	0	0	0	99.7863	0	0.352348	0	1267786	1	1267786
GCF_017896265.1	'o__Rickettsiales'	368	234	1	367	0	0	0	0	0	99.7863	0	0.352357	0	1267763	1	1267763
GCF_017896305.1	'o__Rickettsiales'	368	234	1	367	0	0	0	0	0	99.7863	0	0.3523	0	1267770	1	1267770
GCF_017896285.1	'o__Rickettsiales'	368	234	1	367	0	0	0	0	0	99.7863	0	0.352354	0	1267775	1	1267775
GCF_017896325.1	'o__Rickettsiales'	368	234	1	367	0	0	0	0	0	99.7863	0	0.352347	0	1267783	1	1267783
GCF_017896365.1	'o__Rickettsiales'	368	234	1	367	0	0	0	0	0	99.7863	0	0.352353	0	1267801	1	1267801
GCF_017896345.1	'o__Rickettsiales'	368	234	1	367	0	0	0	0	0	99.7863	0	0.352351	0	1267783	1	1267783
GCF_017916155.1	'o__Rickettsiales'	368	234	1	367	0	0	0	0	0	99.7863	0	0.354261	0.0153381	1241721	89	25061
GCF_018454445.1	'o__Rickettsiales'	368	234	3	364	1	0	0	0	0.00543478	98.9316	0.42735	0.339805	0.0106354	1180723	57	37467
GCF_018454455.1	'o__Rickettsiales'	368	234	1	364	3	0	0	0	0.0163043	99.7863	0.320513	0.351871	0.00991665	1239646	65	34042
GCF_018491625.2	'o__Rickettsiales'	368	234	0	368	0	0	0	0	0	100	0	0.336673	0	1121812	1	1121812
GCF_017916175.1	'o__Rickettsiales'	368	234	1	367	0	0	0	0	0	99.7863	0	0.352233	0.024039	1319217	116	20018
GCF_018141665.1	'o__Rickettsiales'	368	234	0	367	1	0	0	0	0.00543478	100	0.42735	0.338673	0	1339720	1	1339720
GCF_018454475.1	'o__Rickettsiales'	368	234	1	364	3	0	0	0	0.0163043	99.7863	0.320513	0.352436	0.010536	1255676	16	133595
GCF_018467115.1	'o__Rickettsiales'	368	234	1	367	0	0	0	0	0	99.7863	0	0.351692	0	1394392	1	1394392
GCF_018467135.1	'o__Rickettsiales'	368	234	1	367	0	0	0	0	0	99.7863	0	0.351757	0	1409094	1	1409094
GCF_018491735.2	'o__Rickettsiales'	368	234	1	367	0	0	0	0	0	99.5726	0	0.335848	0	1231247	1	1231247
GCF_018690035.1	'o__Rickettsiales'	368	234	0	366	2	0	0	0	0.0108696	100	0.42735	0.339973	0	1273535	1	1273535
GCF_018689955.1	'o__Rickettsiales'	368	234	1	367	0	0	0	0	0	99.7863	0	0.351853	0	1353394	1	1353394
GCF_018690095.1	'o__Rickettsiales'	368	234	1	367	0	0	0	0	0	99.7863	0	0.352243	0	1268455	1	1268455
GCF_019249195.1	'o__Rickettsiales'	324	211	0	323	1	0	0	0	0.00617284	100	0.473934	0.329011	0.0256097	1368580	308	7884
GCF_019665805.1	'o__Rickettsiales'	368	234	2	364	2	0	0	0	0.0108696	99.359	0.534188	0.344254	0	1484007	1	1484007
GCF_020995475.1	'o__Rickettsiales'	368	234	1	365	2	0	0	0	0.0108696	99.5726	0.569801	0.339586	0.0911207	1381884	3	1359904
GCF_021347805.1	'o__Rickettsiales'	368	234	1	367	0	0	0	0	0	99.7863	0	0.352327	0.00999475	1243910	80	26719
GCF_021347845.1	'o__Rickettsiales'	368	234	1	367	0	0	0	0	0	99.7863	0	0.35325	0.0237186	1248582	80	26719
GCF_021378375.1	'o__Rickettsiales'	368	234	1	367	0	0	0	0	0	99.7863	0	0.352788	0	1290587	1	1290587
GCF_021496155.1	'o__Rickettsiales'	368	234	1	367	0	0	0	0	0	99.7863	0	0.352347	0	1267786	1	1267786
GCF_021496175.1	'o__Rickettsiales'	368	234	1	367	0	0	0	0	0	99.7863	0	0.352347	0	1267786	1	1267786
GCF_021496195.1	'o__Rickettsiales'	368	234	1	367	0	0	0	0	0	99.7863	0	0.352347	0	1267786	1	1267786
GCF_021496215.1	'o__Rickettsiales'	368	234	1	367	0	0	0	0	0	99.7863	0	0.352346	0	1267784	1	1267784
GCF_021496235.1	'o__Rickettsiales'	368	234	1	367	0	0	0	0	0	99.7863	0	0.352347	0	1267786	1	1267786
GCF_021497205.1	'o__Rickettsiales'	368	234	1	367	0	0	0	0	0	99.7863	0	0.352345	0	1267785	1	1267785
GCF_021869995.1	'o__Rickettsiales'	368	234	1	366	1	0	0	0	0.00543478	99.5726	0.213675	0.289651	0	1312158	1	1312158
GCF_021497245.1	'o__Rickettsiales'	368	234	1	367	0	0	0	0	0	99.7863	0	0.352345	0	1267785	1	1267785
GCF_021497225.1	'o__Rickettsiales'	368	234	1	367	0	0	0	0	0	99.7863	0	0.352348	0	1267782	1	1267782
GCF_021870015.1	'o__Rickettsiales'	368	234	1	366	1	0	0	0	0.00543478	99.5726	0.213675	0.289638	0	1312048	1	1312048
GCF_021870035.1	'o__Rickettsiales'	368	234	1	366	1	0	0	0	0.00543478	99.5726	0.213675	0.289634	0	1312022	1	1312022
GCF_022814805.1	'o__Rickettsiales'	368	234	0	368	0	0	0	0	0	100	0	0.27471	0	1503745	1	1503745
GCF_022343845.1	'o__Rickettsiales'	368	234	1	367	0	0	0	0	0	99.7863	0	0.352334	0	1267787	1	1267787
GCF_022343865.1	'o__Rickettsiales'	368	234	1	367	0	0	0	0	0	99.7863	0	0.35234	0	1267787	1	1267787
GCF_022343885.1	'o__Rickettsiales'	368	234	1	367	0	0	0	0	0	99.7863	0	0.352324	0	1267787	1	1267787
GCF_022343905.1	'o__Rickettsiales'	368	234	1	367	0	0	0	0	0	99.7863	0	0.352335	0	1267799	1	1267799
GCF_022343925.1	'o__Rickettsiales'	368	234	1	367	0	0	0	0	0	99.7863	0	0.352331	0	1267787	1	1267787
GCF_022814825.1	'o__Rickettsiales'	368	234	0	368	0	0	0	0	0	100	0	0.274784	0	1516356	1	1516356
GCF_022833055.1	'o__Rickettsiales'	368	234	0	367	1	0	0	0	0.00543478	100	0.106838	0.27468	0	1484125	1	1484125
GCF_023476575.1	'o__Rickettsiales'	368	234	2	362	4	0	0	0	0.0217391	99.1453	1.28205	0.412048	0.0213388	1261482	197	10463
GCF_023661085.1	'o__Rickettsiales'	368	234	4	359	4	1	0	0	0.0298913	99.3314	0.961538	0.360605	0.0146006	1201397	186	8755
GCF_023559125.1	'o__Rickettsiales'	368	234	0	367	1	0	0	0	0.00543478	100	0.42735	0.337369	0	1321828	1	1321828
GCF_023559145.1	'o__Rickettsiales'	368	234	0	367	1	0	0	0	0.00543478	100	0.42735	0.337478	0	1320340	1	1320340
GCF_023674445.1	'g__Rickettsia'	662	101	3	655	4	0	0	0	0.0120846	99.6469	0.424917	0.324971	0	1349828	1	1349828
GCF_023716745.1	'g__Rickettsia'	673	101	2	671	0	0	0	0	0	99.5875	0	0.324538	0	1269677	1	1269677
GCF_023716765.1	'g__Rickettsia'	673	101	2	671	0	0	0	0	0	99.5875	0	0.324652	0	1257910	1	1257910
GCF_023716785.1	'g__Rickettsia'	673	101	2	671	0	0	0	0	0	99.5875	0	0.324683	0	1258454	1	1258454
GCF_024804185.1	'o__Rickettsiales'	368	234	0	367	1	0	0	0	0.00543478	100	0.106838	0.35402	0.00594152	1226577	3	1190930
GCF_024205405.1	'o__Rickettsiales'	368	234	0	367	1	0	0	0	0.00543478	100	0.42735	0.338948	0	1515617	1	1515617
GCF_900000025.1	'o__Rickettsiales'	368	234	5	361	2	0	0	0	0.0108696	98.4188	0.641026	0.41519	0.0184415	1370818	169	14719
GCF_900536895.1	'g__Rickettsia'	662	101	4	657	1	0	0	0	0.00302115	99.5198	0.330033	0.289214	0	1111939	1	1111939
GCF_900088665.1	'o__Rickettsiales'	368	234	2	363	3	0	0	0	0.0163043	99.359	1.06838	0.436991	0.0544931	2196284	690	6735
GCF_902713635.1	'o__Rickettsiales'	368	234	1	363	4	0	0	0	0.0217391	99.7863	0.747863	0.352951	0.0176456	1194983	148	14698
GCF_900243065.1	'g__Rickettsia'	662	101	3	658	1	0	0	0	0.00302115	99.3894	0.165017	0.323623	0.00961585	1447740	5	959805
GCF_902713645.1	'o__Rickettsiales'	368	234	3	359	3	3	0	0	0.0407609	98.9316	1.03276	0.351098	0.0137633	1299373	182	16250
GCF_936270145.1	'o__Rickettsiales'	368	234	1	367	0	0	0	0	0	99.7863	0	0.349444	0	1551378	1	1551378
GCF_900327235.1	'o__Rickettsiales'	318	206	2	316	0	0	0	0	0	99.0291	0	0.302149	0	1932116	1	1932116
GCF_900327255.1	'o__Rickettsiales'	318	206	2	316	0	0	0	0	0	99.0291	0	0.304715	0	2078193	1	2078193
GCF_936269705.1	'o__Rickettsiales'	324	211	4	318	2	0	0	0	0.0123457	98.1043	0.631912	0.329946	0	2623967	1	2623967
GCF_900327265.1	'o__Rickettsiales'	318	206	1	316	1	0	0	0	0.00628931	99.5146	0.485437	0.308329	0	2319449	1	2319449
GCF_900327275.1	'o__Rickettsiales'	318	206	1	317	0	0	0	0	0	99.5146	0	0.307535	0	2469803	1	2469803
GCF_900327245.1	'o__Rickettsiales'	318	206	2	316	0	0	0	0	0	99.0291	0	0.305457	0	2465012	1	2465012
GCA_000172515.1	'o__Rickettsiales'	368	234	2	363	3	0	0	0	0.0163043	99.359	1.06838	0.497925	0.0135602	1153875	70	35434
GCA_000964585.1	'o__Rickettsiales'	318	206	1	316	1	0	0	0	0.00628931	99.5146	0.485437	0.298692	0.0158872	1454354	145	16437
GCA_000331595.1	'o__Rickettsiales'	368	234	0	366	2	0	0	0	0.0108696	100	0.42735	0.339853	0.0162159	1240904	104	52418
GCA_000385475.1	'g__Rickettsia'	662	101	5	656	1	0	0	0	0.00302115	99.061	0.330033	0.290002	0.00947538	1109257	10	319536
GCA_000953315.1	'o__Rickettsiales'	368	234	1	367	0	0	0	0	0	99.7863	0	0.352246	0	1268461	1	1268461
GCA_000012145.1	'o__Rickettsiales'	324	211	0	323	1	0	0	0	0.00617284	100	0.473934	0.325134	0.00730641	1587240	3	1485148
GCA_001051325.1	'g__Rickettsia'	662	101	2	658	2	0	0	0	0.0060423	99.56	0.102153	0.322014	0.0294887	1312196	16	210445
GCA_000964845.1	'o__Rickettsiales'	324	211	0	322	2	0	0	0	0.0123457	100	0.947867	0.323983	0.0166184	2303093	49	347385
GCA_002849345.1	'o__Rickettsiales'	368	234	1	365	2	0	0	0	0.0108696	99.7863	0.641026	0.497929	0.0159188	1159730	43	65348
GCA_002849365.1	'o__Rickettsiales'	368	234	1	365	2	0	0	0	0.0108696	99.7863	0.641026	0.49791	0.0160683	1160766	44	65401
GCA_005792635.1	'k__Bacteria'	147	91	5	141	1	0	0	0	0.0136054	98.5015	1.0989	0.462745	0.0185699	1951855	128	20423
GCA_011090435.1	'o__Rickettsiales'	368	234	1	367	0	0	0	0	0	99.7863	0	0.351837	0.00514194	1325568	11	249032
GCA_016860565.1	'o__Rickettsiales'	368	234	1	366	0	1	0	0	0.00815217	99.5726	0.854701	0.320942	0.0113496	1309651	82	23999
GCA_016860585.1	'o__Rickettsiales'	368	234	3	364	0	1	0	0	0.00815217	98.7179	0.854701	0.320979	0.01487	1302764	89	22991
GCA_017302595.1	'o__Rickettsiales'	324	211	1	320	3	0	0	0	0.0185185	99.5261	0.947867	0.347164	0.0027744	1325166	3	1057085
GCA_017883655.1	'o__Rickettsiales'	368	234	0	364	4	0	0	0	0.0217391	100	1.06838	0.340666	0.0177101	1499370	486	19891
GCA_017883805.1	'o__Rickettsiales'	368	234	2	362	4	0	0	0	0.0217391	99.1453	1.28205	0.339844	0.0181627	1410235	323	15790
GCA_017883735.1	'o__Rickettsiales'	368	234	0	365	3	0	0	0	0.0163043	100	0.641026	0.339951	0.0188266	1422967	293	24780
GCA_017883845.1	'o__Rickettsiales'	368	234	0	366	2	0	0	0	0.0108696	100	0.42735	0.339834	0.0169408	1282681	276	13931
GCA_019061405.1	'o__Rickettsiales'	368	234	2	364	2	0	0	0	0.0108696	99.6439	0.854701	0.312208	0.0197501	1082514	30	99248
GCA_018610945.1	'g__Rickettsia'	673	101	2	669	2	0	0	0	0.00594354	99.5875	0.412541	0.324544	0	1329522	1	1329522
GCA_019483085.1	'k__Bacteria'	147	91	0	147	0	0	0	0	0	100	0	0.277766	0.0440961	1292622	129	17891
GCA_019483095.1	'k__Bacteria'	147	91	0	147	0	0	0	0	0	100	0	0.276443	0.0480444	1276483	93	27658
GCA_019483145.1	'k__Bacteria'	147	91	0	147	0	0	0	0	0	100	0	0.27733	0.0536138	1288721	94	27657
GCA_019483205.1	'k__Bacteria'	147	91	0	147	0	0	0	0	0	100	0	0.27694	0.0425731	1279980	100	22023
GCA_019483225.1	'k__Bacteria'	147	91	1	146	0	0	0	0	0	98.9011	0	0.27654	0.0577279	1286639	71	45966
GCA_019483265.1	'k__Bacteria'	147	91	1	146	0	0	0	0	0	98.9011	0	0.276254	0.0449848	1272298	96	24610
GCA_019483285.1	'k__Bacteria'	147	91	0	147	0	0	0	0	0	100	0	0.277458	0.0383708	1249324	136	12616
GCA_020054645.1	'k__Bacteria'	147	91	0	147	0	0	0	0	0	100	0	0.523452	0.0266256	2284590	10	719598
GCA_020881085.1	'o__Rickettsiales'	324	211	0	321	3	0	0	0	0.0185185	100	1.18483	0.305195	0.0153442	1136762	204	7216
GCA_020410805.1	'o__Rickettsiales'	324	211	2	319	3	0	0	0	0.0185185	99.0521	1.18483	0.328265	0	1611726	1	1611726
GCA_020404495.1	'o__Rickettsiales'	324	211	5	319	0	0	0	0	0	98.5782	0	0.31986	0.0200901	1266633	171	9933
GCA_020404445.1	'o__Rickettsiales'	324	211	1	323	0	0	0	0	0	99.5261	0	0.316407	0.0586393	1364611	14	189750
GCA_020404365.1	'o__Rickettsiales'	324	211	0	324	0	0	0	0	0	100	0	0.316086	0.0536575	1357829	16	250958
GCA_020404545.1	'g__Rickettsia'	673	101	2	671	0	0	0	0	0	99.5875	0	0.323465	0.0856659	1251895	7	252665
GCA_020404425.1	'o__Rickettsiales'	324	211	2	322	0	0	0	0	0	99.5261	0	0.336301	0.0254698	1426047	90	26987
GCA_020881115.1	'o__Rickettsiales'	324	211	3	321	0	0	0	0	0	99.0521	0	0.316461	0.0289591	1485970	180	16267
GCA_020881155.1	'o__Rickettsiales'	324	211	3	321	0	0	0	0	0	98.5782	0	0.325009	0.016768	1301763	109	17604
GCA_020881235.1	'o__Rickettsiales'	324	211	2	321	1	0	0	0	0.00617284	99.0521	0.473934	0.344429	0.0562133	1496711	181	14164
GCA_021299995.1	'k__Bacteria'	147	91	1	145	1	0	0	0	0.0136054	98.9011	0.0999001	0.368165	0.0109658	1427888	89	20712
GCA_021299465.1	'k__Bacteria'	147	91	0	147	0	0	0	0	0	100	0	0.51086	0.0180154	1952303	36	83908
GCA_021156175.1	'k__Bacteria'	147	91	1	146	0	0	0	0	0	98.9011	0	0.476993	0.00797268	2015189	12	258836
GCA_020881245.1	'o__Rickettsiales'	324	211	2	322	0	0	0	0	0	99.0521	0	0.316341	0.0105265	1420561	34	73886
GCA_022865145.1	'o__Rickettsiales'	368	234	7	358	1	2	0	0	0.0217391	98.0769	1.28205	0.339412	0.0119891	1410832	121	17062
GCA_022867525.1	'o__Rickettsiales'	368	234	7	358	1	2	0	0	0.0217391	98.0769	1.28205	0.339245	0.0122691	1392537	122	16150
GCA_023052945.1	'o__Rickettsiales'	368	234	2	362	3	1	0	0	0.0244565	99.359	0.534188	0.350307	0	1582319	1	1582319
GCA_023661065.1	'o__Rickettsiales'	368	234	6	361	1	0	0	0	0.00543478	98.0769	0.42735	0.361967	0.0179677	1008858	196	7443
GCA_900088605.1	'o__Rickettsiales'	368	234	4	361	2	1	0	0	0.0190217	98.9178	0.925926	0.422307	0.0509912	1641350	230	21767
GCA_024396835.1	'g__Rickettsia'	673	101	2	670	1	0	0	0	0.00297177	99.5875	0.0825083	0.324181	0	1296799	1	1296799
GCA_902636345.1	'o__Rickettsiales'	368	234	3	365	0	0	0	0	0	98.9316	0	0.350953	0.0253542	1270844	107	22819
GCA_902636355.1	'o__Rickettsiales'	368	234	1	367	0	0	0	0	0	99.7863	0	0.351328	0.0178658	1182984	166	11712
GCA_902636365.1	'o__Rickettsiales'	368	234	4	363	1	0	0	0	0.00543478	98.5043	0.42735	0.353796	0.0598876	1301065	126	22819
GCA_902636395.1	'o__Rickettsiales'	368	234	1	360	5	2	0	0	0.0434783	99.5726	1.4245	0.359525	0.0145573	1232261	163	9357
GCA_902636385.1	'o__Rickettsiales'	368	234	3	365	0	0	0	0	0	98.9316	0	0.350915	0.0343025	1271482	108	24143
GCA_902636425.1	'o__Rickettsiales'	368	234	3	365	0	0	0	0	0	98.9316	0	0.35083	0.0292349	1277304	102	22778
GCA_902636505.1	'o__Rickettsiales'	368	234	0	366	2	0	0	0	0.0108696	100	0.854701	0.36101	0.013863	1131456	204	7694
GCA_902636555.1	'o__Rickettsiales'	368	234	0	367	1	0	0	0	0.00543478	100	0.42735	0.361083	0.0145627	1127891	205	7611
GCA_902636445.1	'o__Rickettsiales'	368	234	2	366	0	0	0	0	0	99.6439	0	0.350634	0.0212518	1204206	170	11217
GCA_902636465.1	'o__Rickettsiales'	368	234	1	367	0	0	0	0	0	99.7863	0	0.351255	0.0180241	1191551	167	11182
GCA_902636485.1	'o__Rickettsiales'	368	234	4	364	0	0	0	0	0	98.5043	0	0.35092	0.0325989	1271220	108	22986
GCA_902636575.1	'o__Rickettsiales'	368	234	0	366	2	0	0	0	0.0108696	100	0.854701	0.360718	0.0150937	1139107	200	7894
GCA_902636515.1	'o__Rickettsiales'	368	234	3	365	0	0	0	0	0	98.9316	0	0.351169	0.0199559	1265365	109	22105
GCA_902636495.1	'o__Rickettsiales'	368	234	3	362	3	0	0	0	0.0163043	98.9316	0.569801	0.352927	0.0595612	1294452	120	22985
GCA_902636525.1	'o__Rickettsiales'	368	234	4	364	0	0	0	0	0	98.5043	0	0.350637	0.0285324	1262942	109	22985
GCA_902636535.1	'o__Rickettsiales'	368	234	3	365	0	0	0	0	0	98.9316	0	0.351337	0.0280108	1269343	108	22821
GCA_902636565.1	'o__Rickettsiales'	368	234	3	364	1	0	0	0	0.00543478	98.9316	0.42735	0.35075	0.0307372	1283345	108	20843
GCA_902636545.1	'o__Rickettsiales'	368	234	3	365	0	0	0	0	0	98.9316	0	0.351606	0.0340383	1278104	112	22820
GCA_902636585.1	'o__Rickettsiales'	368	234	5	363	0	0	0	0	0	98.0769	0	0.352399	0.0470009	1288311	115	22119
GCA_902636595.1	'o__Rickettsiales'	368	234	4	364	0	0	0	0	0	98.5043	0	0.351619	0.0452403	1276922	113	22985
GCA_902636605.1	'o__Rickettsiales'	368	234	5	363	0	0	0	0	0	98.2906	0	0.351176	0.0312366	1269928	99	22985
GCA_902636625.1	'o__Rickettsiales'	368	234	1	365	2	0	0	0	0.0108696	99.7863	0.854701	0.360936	0.0157129	1129665	204	7710
GCA_902636615.1	'o__Rickettsiales'	368	234	4	364	0	0	0	0	0	98.8248	0	0.352386	0.0427265	1276313	110	22984
GCA_902636635.1	'o__Rickettsiales'	368	234	5	363	0	0	0	0	0	98.0769	0	0.35041	0.0304237	1274856	97	22977
GCA_902636645.1	'o__Rickettsiales'	368	234	3	365	0	0	0	0	0	98.9316	0	0.351955	0.0429671	1280972	112	22822
GCA_902636655.1	'o__Rickettsiales'	368	234	5	363	0	0	0	0	0	98.2906	0	0.353044	0.0500751	1285435	116	22119
GCA_902636675.1	'o__Rickettsiales'	368	234	4	364	0	0	0	0	0	98.5043	0	0.352097	0.0494694	1278512	114	22819
GCA_902636665.1	'o__Rickettsiales'	368	234	4	362	2	0	0	0	0.0108696	98.5043	0.854701	0.352093	0.0514821	1282694	113	22820
GCA_902636715.1	'o__Rickettsiales'	368	234	1	365	2	0	0	0	0.0108696	99.7863	0.854701	0.360966	0.017024	1129104	213	7108
GCA_902636685.1	'o__Rickettsiales'	368	234	5	362	1	0	0	0	0.00543478	98.4905	0.213675	0.352943	0.0562261	1288459	121	22119
GCA_902636815.1	'o__Rickettsiales'	368	234	2	363	3	0	0	0	0.0163043	99.359	1.28205	0.361207	0.0161848	1127218	211	7198
GCA_902636845.1	'o__Rickettsiales'	368	234	2	362	4	0	0	0	0.0217391	99.1453	1.49573	0.360811	0.0159625	1133304	211	7306
GCA_902636735.1	'o__Rickettsiales'	368	234	2	361	5	0	0	0	0.0271739	99.359	1.29584	0.339709	0.018583	1288852	234	8971
GCA_902636775.1	'o__Rickettsiales'	368	234	1	367	0	0	0	0	0	99.7863	0	0.35729	0.0614894	1304029	202	11069
GCA_902636855.1	'o__Rickettsiales'	368	234	0	368	0	0	0	0	0	100	0	0.339302	0.0140266	1268638	64	43616
GCA_902636895.1	'o__Rickettsiales'	368	234	1	367	0	0	0	0	0	99.7863	0	0.358887	0.0630208	1317127	207	11022
GCA_902636915.1	'o__Rickettsiales'	368	234	1	367	0	0	0	0	0	99.7863	0	0.356803	0.0599144	1319598	200	10846
GCA_902636935.1	'o__Rickettsiales'	368	234	3	365	0	0	0	0	0	99.5726	0	0.357378	0.0536559	1307446	224	9459
GCA_902636955.1	'o__Rickettsiales'	368	234	2	366	0	0	0	0	0	99.359	0	0.356323	0.055598	1300187	194	11069
GCA_902636965.1	'o__Rickettsiales'	368	234	3	363	2	0	0	0	0.0108696	99.7588	0.356125	0.358055	0.0562625	1327048	248	8686
GCA_902636975.1	'o__Rickettsiales'	368	234	1	367	0	0	0	0	0	99.7863	0	0.352151	0.0171333	1186750	115	15432
GCA_902636985.1	'o__Rickettsiales'	368	234	1	367	0	0	0	0	0	99.7863	0	0.351877	0.0120095	1175326	107	16420
GCA_902636995.1	'o__Rickettsiales'	368	234	1	367	0	0	0	0	0	99.7863	0	0.351742	0.013408	1175072	108	16472
GCA_902637005.1	'o__Rickettsiales'	368	234	1	367	0	0	0	0	0	99.7863	0	0.351922	0.0174099	1203436	113	15543
GCA_902637015.1	'o__Rickettsiales'	368	234	1	367	0	0	0	0	0	99.7863	0	0.352115	0.0192166	1190207	116	15432
GCA_902637025.1	'o__Rickettsiales'	368	234	1	367	0	0	0	0	0	99.7863	0	0.351982	0.0164496	1186931	115	15432
GCA_902637035.1	'o__Rickettsiales'	368	234	1	367	0	0	0	0	0	99.7863	0	0.352157	0.0198512	1189158	117	15432
GCA_902637045.1	'o__Rickettsiales'	368	234	1	367	0	0	0	0	0	99.7863	0	0.351915	0.0114996	1174210	105	16419
GCA_902637055.1	'o__Rickettsiales'	368	234	1	367	0	0	0	0	0	99.7863	0	0.352146	0.0171885	1186139	115	15432
GCA_902637085.1	'o__Rickettsiales'	368	234	1	367	0	0	0	0	0	99.7863	0	0.3519	0.0119723	1175469	107	16532
GCA_902637075.1	'o__Rickettsiales'	368	234	1	367	0	0	0	0	0	99.7863	0	0.351852	0.0120043	1176473	107	16419
GCA_902637065.1	'o__Rickettsiales'	368	234	1	367	0	0	0	0	0	99.7863	0	0.352071	0.0171913	1186680	115	15433
GCA_902637095.1	'o__Rickettsiales'	368	234	1	367	0	0	0	0	0	99.7863	0	0.352145	0.0171977	1186334	115	15432
GCA_902637105.1	'o__Rickettsiales'	368	234	1	367	0	0	0	0	0	99.7863	0	0.352078	0.0186364	1189530	118	15689
GCA_902637115.1	'o__Rickettsiales'	368	234	1	367	0	0	0	0	0	99.7863	0	0.351108	0.0224094	1197835	109	15721
GCA_902637125.1	'o__Rickettsiales'	368	234	1	367	0	0	0	0	0	99.7863	0	0.351813	0.0287512	1213303	117	16420
GCA_902637135.1	'o__Rickettsiales'	368	234	1	367	0	0	0	0	0	99.7863	0	0.352146	0.0171976	1186211	115	15432
GCA_902637145.1	'o__Rickettsiales'	368	234	1	367	0	0	0	0	0	99.7863	0	0.351935	0.0175796	1206052	114	16420
GCA_902637155.1	'o__Rickettsiales'	368	234	1	367	0	0	0	0	0	99.7863	0	0.351941	0.0141056	1176146	108	15432
GCA_902637165.1	'o__Rickettsiales'	368	234	1	367	0	0	0	0	0	99.7863	0	0.351665	0.0136836	1192092	109	15432
GCA_902637175.1	'o__Rickettsiales'	368	234	1	367	0	0	0	0	0	99.7863	0	0.352147	0.0171628	1186310	115	15432
GCA_902637185.1	'o__Rickettsiales'	368	234	1	367	0	0	0	0	0	99.7863	0	0.352063	0.0179191	1188060	116	15432
GCA_902637195.1	'o__Rickettsiales'	368	234	1	367	0	0	0	0	0	99.7863	0	0.351918	0.011854	1174306	108	15432
GCA_902637205.1	'o__Rickettsiales'	368	234	1	367	0	0	0	0	0	99.7863	0	0.352142	0.0168743	1186209	113	15432
GCA_902637215.1	'o__Rickettsiales'	368	234	1	367	0	0	0	0	0	99.7863	0	0.352712	0.0240365	1200884	114	15432
GCA_902637225.1	'o__Rickettsiales'	368	234	1	367	0	0	0	0	0	99.7863	0	0.352112	0.0178613	1187918	117	15432
GCA_902637245.1	'o__Rickettsiales'	368	234	1	367	0	0	0	0	0	99.7863	0	0.352156	0.0171628	1186627	115	15432
GCA_902637235.1	'o__Rickettsiales'	368	234	1	367	0	0	0	0	0	99.7863	0	0.351933	0.0117924	1175299	107	15432
GCA_902637255.1	'o__Rickettsiales'	368	234	1	367	0	0	0	0	0	99.7863	0	0.351926	0.0118589	1174877	107	15432
GCA_902637265.1	'o__Rickettsiales'	368	234	1	367	0	0	0	0	0	99.7863	0	0.352109	0.0174206	1186929	115	15432
GCA_902637275.1	'o__Rickettsiales'	368	234	1	367	0	0	0	0	0	99.7863	0	0.352632	0.0238763	1198894	112	15432
GCA_902637295.1	'o__Rickettsiales'	368	234	1	367	0	0	0	0	0	99.7863	0	0.352031	0.0184448	1188585	117	15432
GCA_902637305.1	'o__Rickettsiales'	368	234	1	367	0	0	0	0	0	99.7863	0	0.352147	0.0171277	1186249	115	15432
GCA_902637285.1	'o__Rickettsiales'	368	234	1	367	0	0	0	0	0	99.7863	0	0.352106	0.0176167	1187226	116	15432
GCA_902637315.1	'o__Rickettsiales'	368	234	1	367	0	0	0	0	0	99.7863	0	0.352157	0.0171519	1186111	115	15432
GCA_902637325.1	'o__Rickettsiales'	368	234	1	367	0	0	0	0	0	99.7863	0	0.352125	0.0167641	1186918	115	15432
GCA_902637615.1	'o__Rickettsiales'	368	234	1	367	0	0	0	0	0	99.7863	0	0.352166	0.0164653	1187169	114	15432
GCA_902637495.1	'o__Rickettsiales'	368	234	1	367	0	0	0	0	0	99.7863	0	0.351939	0.0184534	1188984	114	15432
GCA_902637585.1	'o__Rickettsiales'	368	234	1	367	0	0	0	0	0	99.7863	0	0.352119	0.0169796	1185752	112	15432
GCA_902637545.1	'o__Rickettsiales'	368	234	1	367	0	0	0	0	0	99.7863	0	0.351882	0.0183925	1194844	117	15432
GCA_902637445.1	'o__Rickettsiales'	368	234	1	367	0	0	0	0	0	99.7863	0	0.351704	0.0183875	1195038	115	15432
GCA_902637335.1	'o__Rickettsiales'	368	234	1	367	0	0	0	0	0	99.7863	0	0.351997	0.0178824	1188791	115	15432
GCA_902637425.1	'o__Rickettsiales'	368	234	1	367	0	0	0	0	0	99.7863	0	0.351989	0.0178563	1188722	114	15432
GCA_902637505.1	'o__Rickettsiales'	368	234	1	367	0	0	0	0	0	99.7863	0	0.351986	0.0177907	1189892	115	15432
GCA_902637355.1	'o__Rickettsiales'	368	234	1	367	0	0	0	0	0	99.7863	0	0.352992	0.0224896	1195632	116	15432
GCA_902637475.1	'o__Rickettsiales'	368	234	1	367	0	0	0	0	0	99.7863	0	0.352048	0.0178094	1187410	112	15432
GCA_902637565.1	'o__Rickettsiales'	368	234	1	367	0	0	0	0	0	99.7863	0	0.351686	0.0189137	1196108	116	15432
GCA_902637555.1	'o__Rickettsiales'	368	234	1	367	0	0	0	0	0	99.7863	0	0.3521	0.0167966	1184605	112	15432
GCA_902637415.1	'o__Rickettsiales'	368	234	1	367	0	0	0	0	0	99.7863	0	0.35209	0.0171823	1188582	114	15432
GCA_902637365.1	'o__Rickettsiales'	368	234	1	367	0	0	0	0	0	99.7863	0	0.353028	0.0232467	1194001	113	15432
GCA_902637595.1	'o__Rickettsiales'	368	234	1	367	0	0	0	0	0	99.7863	0	0.351653	0.0193382	1198747	118	15432
GCA_902637535.1	'o__Rickettsiales'	368	234	1	367	0	0	0	0	0	99.7863	0	0.352009	0.0164667	1189863	115	15432
GCA_902637515.1	'o__Rickettsiales'	368	234	1	367	0	0	0	0	0	99.7863	0	0.351783	0.0179647	1192981	115	15432
GCA_902637455.1	'o__Rickettsiales'	368	234	1	367	0	0	0	0	0	99.7863	0	0.351572	0.0196595	1197348	117	15432
GCA_902637525.1	'o__Rickettsiales'	368	234	1	367	0	0	0	0	0	99.7863	0	0.352332	0.0185491	1201787	116	15432
GCA_902637435.1	'o__Rickettsiales'	368	234	1	367	0	0	0	0	0	99.7863	0	0.352001	0.0182934	1189876	115	15432
GCA_902637575.1	'o__Rickettsiales'	368	234	1	367	0	0	0	0	0	99.7863	0	0.351352	0.0242733	1196753	115	15432
GCA_902637605.1	'o__Rickettsiales'	368	234	1	367	0	0	0	0	0	99.7863	0	0.352012	0.0178971	1186635	114	15432
GCA_902637345.1	'o__Rickettsiales'	368	234	1	367	0	0	0	0	0	99.7863	0	0.351801	0.0179185	1202394	113	15548
GCA_902637465.1	'o__Rickettsiales'	368	234	1	367	0	0	0	0	0	99.7863	0	0.351867	0.0171874	1192219	114	15432
GCA_902637375.1	'o__Rickettsiales'	368	234	1	367	0	0	0	0	0	99.7863	0	0.35219	0.0171242	1187648	115	15432
GCA_902637395.1	'o__Rickettsiales'	368	234	1	367	0	0	0	0	0	99.7863	0	0.351972	0.0177633	1189380	114	15432
GCA_902637485.1	'o__Rickettsiales'	368	234	1	367	0	0	0	0	0	99.7863	0	0.352072	0.0175236	1188724	114	15432
GCA_902637405.1	'o__Rickettsiales'	368	234	1	367	0	0	0	0	0	99.7863	0	0.351944	0.0179621	1194540	120	15432
GCA_902637625.1	'o__Rickettsiales'	368	234	1	367	0	0	0	0	0	99.7863	0	0.351659	0.0215972	1205198	117	15432
GCA_902637385.1	'o__Rickettsiales'	368	234	1	367	0	0	0	0	0	99.7863	0	0.352021	0.018146	1189233	116	15432
GCA_902637645.1	'o__Rickettsiales'	368	234	1	367	0	0	0	0	0	99.7863	0	0.352151	0.0200762	1185933	115	15432
GCA_902637635.1	'o__Rickettsiales'	368	234	1	367	0	0	0	0	0	99.7863	0	0.351924	0.0187024	1190143	117	15432
GCA_902637655.1	'o__Rickettsiales'	368	234	1	367	0	0	0	0	0	99.7863	0	0.352234	0.0174588	1211701	116	15432
GCA_902637665.1	'o__Rickettsiales'	368	234	1	367	0	0	0	0	0	99.7863	0	0.352061	0.0171323	1189166	114	15432
GCA_902637725.1	'o__Rickettsiales'	368	234	1	367	0	0	0	0	0	99.7863	0	0.351934	0.0174557	1203772	115	15432
GCA_902637695.1	'o__Rickettsiales'	368	234	1	367	0	0	0	0	0	99.7863	0	0.352006	0.0177799	1188016	113	15432
GCA_902637755.1	'o__Rickettsiales'	368	234	1	367	0	0	0	0	0	99.7863	0	0.351758	0.0181357	1194849	114	15432
GCA_902637685.1	'o__Rickettsiales'	368	234	1	367	0	0	0	0	0	99.7863	0	0.351788	0.0238108	1200400	116	15432
GCA_902637715.1	'o__Rickettsiales'	368	234	1	367	0	0	0	0	0	99.7863	0	0.351892	0.0175105	1205332	115	15432
GCA_902637705.1	'o__Rickettsiales'	368	234	1	367	0	0	0	0	0	99.7863	0	0.351853	0.0191282	1194661	120	15432
GCA_902637735.1	'o__Rickettsiales'	368	234	1	367	0	0	0	0	0	99.7863	0	0.351994	0.0191883	1192553	115	15432
GCA_902637785.1	'o__Rickettsiales'	368	234	1	367	0	0	0	0	0	99.7863	0	0.351755	0.0200138	1200151	117	15432
GCA_902637795.1	'o__Rickettsiales'	368	234	1	367	0	0	0	0	0	99.7863	0	0.351974	0.0174005	1189147	114	15432
GCA_902637775.1	'o__Rickettsiales'	368	234	1	367	0	0	0	0	0	99.7863	0	0.35224	0.0173556	1197912	114	15432
GCA_902637845.1	'o__Rickettsiales'	368	234	1	367	0	0	0	0	0	99.7863	0	0.352148	0.0173595	1195894	114	15432
GCA_902637855.1	'o__Rickettsiales'	368	234	1	367	0	0	0	0	0	99.7863	0	0.351999	0.0179624	1188644	117	15432
GCA_902637675.1	'o__Rickettsiales'	368	234	1	367	0	0	0	0	0	99.7863	0	0.351907	0.017992	1188239	116	15432
GCA_902637765.1	'o__Rickettsiales'	368	234	1	367	0	0	0	0	0	99.7863	0	0.352181	0.0262462	1194924	116	15432
GCA_902637865.1	'o__Rickettsiales'	368	234	1	367	0	0	0	0	0	99.7863	0	0.351792	0.0184158	1190267	114	15432
GCA_902637805.1	'o__Rickettsiales'	368	234	1	367	0	0	0	0	0	99.7863	0	0.351396	0.0268912	1192938	117	15432
GCA_902637825.1	'o__Rickettsiales'	368	234	1	367	0	0	0	0	0	99.7863	0	0.352021	0.017966	1188273	114	15432
GCA_902637835.1	'o__Rickettsiales'	368	234	1	367	0	0	0	0	0	99.7863	0	0.352232	0.016629	1195970	113	15432
GCA_902637905.1	'o__Rickettsiales'	368	234	1	367	0	0	0	0	0	99.7863	0	0.351787	0.0182457	1194067	116	15432
GCA_902637885.1	'o__Rickettsiales'	368	234	1	367	0	0	0	0	0	99.7863	0	0.352275	0.0197158	1187926	114	15432
GCA_902637745.1	'o__Rickettsiales'	368	234	1	367	0	0	0	0	0	99.7863	0	0.351636	0.0188797	1197217	115	15432
GCA_902637815.1	'o__Rickettsiales'	368	234	1	367	0	0	0	0	0	99.7863	0	0.352016	0.0184471	1189425	115	15432
GCA_902637895.1	'o__Rickettsiales'	368	234	1	367	0	0	0	0	0	99.7863	0	0.352147	0.0165357	1187177	115	15432
GCA_902637875.1	'o__Rickettsiales'	368	234	1	367	0	0	0	0	0	99.7863	0	0.352175	0.0167142	1186768	114	15432
GCA_902637925.1	'o__Rickettsiales'	368	234	1	367	0	0	0	0	0	99.7863	0	0.351933	0.0177013	1191537	113	15432
GCA_902637915.1	'o__Rickettsiales'	368	234	1	367	0	0	0	0	0	99.7863	0	0.352129	0.0167954	1187496	115	15432
GCA_902637955.1	'o__Rickettsiales'	368	234	1	367	0	0	0	0	0	99.7863	0	0.351377	0.0311794	1204389	118	15413
GCA_902637935.1	'o__Rickettsiales'	368	234	1	367	0	0	0	0	0	99.7863	0	0.351244	0.0235937	1200828	123	15207
GCA_902637945.1	'o__Rickettsiales'	368	234	1	367	0	0	0	0	0	99.7863	0	0.352478	0.0247427	1195458	120	15361
GCA_902637965.1	'o__Rickettsiales'	368	234	1	366	1	0	0	0	0.00543478	99.7863	0.0137855	0.352146	0.0168077	1187505	117	15189
GCA_902638005.1	'o__Rickettsiales'	368	234	1	367	0	0	0	0	0	99.7863	0	0.351869	0.0178854	1195335	117	15189
GCA_902637995.1	'o__Rickettsiales'	368	234	1	367	0	0	0	0	0	99.7863	0	0.352052	0.0180995	1189448	114	15413
GCA_902637975.1	'o__Rickettsiales'	368	234	1	367	0	0	0	0	0	99.7863	0	0.352057	0.018449	1189189	115	15413
GCA_902637985.1	'o__Rickettsiales'	368	234	1	367	0	0	0	0	0	99.7863	0	0.352583	0.025528	1197045	118	15413
GCA_902638035.1	'o__Rickettsiales'	368	234	1	367	0	0	0	0	0	99.7863	0	0.351943	0.0182806	1189194	116	15189
GCA_902638105.1	'o__Rickettsiales'	368	234	1	366	1	0	0	0	0.00543478	99.7863	0.42735	0.351794	0.0335326	1203461	122	15189
GCA_902638065.1	'o__Rickettsiales'	368	234	1	367	0	0	0	0	0	99.7863	0	0.352242	0.0389386	1195079	124	15189
GCA_902638075.1	'o__Rickettsiales'	368	234	1	367	0	0	0	0	0	99.7863	0	0.351736	0.0188694	1197024	117	15413
GCA_902638045.1	'o__Rickettsiales'	368	234	1	367	0	0	0	0	0	99.7863	0	0.352174	0.0182183	1194010	119	15189
GCA_902638025.1	'o__Rickettsiales'	368	234	1	365	2	0	0	0	0.0108696	99.7863	0.42735	0.353007	0.0300206	1198452	120	15394
GCA_902638085.1	'o__Rickettsiales'	368	234	1	367	0	0	0	0	0	99.7863	0	0.352819	0.0250121	1194365	117	15189
GCA_902638055.1	'o__Rickettsiales'	368	234	2	366	0	0	0	0	0	99.359	0	0.352176	0.0160929	1186891	119	15189
GCA_902638015.1	'o__Rickettsiales'	368	234	1	367	0	0	0	0	0	99.7863	0	0.352105	0.0179653	1187714	114	15413
GCA_902638175.1	'o__Rickettsiales'	368	234	1	366	1	0	0	0	0.00543478	99.7863	0.42735	0.354089	0.0265997	1200332	117	15186
GCA_902638115.1	'o__Rickettsiales'	368	234	1	367	0	0	0	0	0	99.7863	0	0.352157	0.0204416	1188528	117	15186
GCA_902638145.1	'o__Rickettsiales'	368	234	1	367	0	0	0	0	0	99.7863	0	0.352016	0.0182084	1189172	117	15186
GCA_902638125.1	'o__Rickettsiales'	368	234	1	367	0	0	0	0	0	99.7863	0	0.35201	0.018067	1189803	117	15186
GCA_902638205.1	'o__Rickettsiales'	368	234	1	365	2	0	0	0	0.0108696	99.7863	0.42735	0.354615	0.0267573	1203104	117	15186
GCA_902638195.1	'o__Rickettsiales'	368	234	1	367	0	0	0	0	0	99.7863	0	0.353368	0.02508	1195297	117	15186
GCA_902638165.1	'o__Rickettsiales'	368	234	1	367	0	0	0	0	0	99.7863	0	0.352067	0.0178867	1188298	117	15186
GCA_902638155.1	'o__Rickettsiales'	368	234	1	367	0	0	0	0	0	99.7863	0	0.351921	0.0184516	1193005	118	15186
GCA_902638135.1	'o__Rickettsiales'	368	234	1	367	0	0	0	0	0	99.7863	0	0.352171	0.0199214	1189508	116	15186
GCA_902638185.1	'o__Rickettsiales'	368	234	1	367	0	0	0	0	0	99.7863	0	0.351949	0.0187713	1190015	117	15186
GCA_902638095.1	'o__Rickettsiales'	368	234	1	367	0	0	0	0	0	99.7863	0	0.351958	0.0329935	1194793	118	15189
GCA_902638215.1	'o__Rickettsiales'	368	234	1	367	0	0	0	0	0	99.7863	0	0.352015	0.0184144	1189143	117	15186
GCA_902638225.1	'o__Rickettsiales'	368	234	1	367	0	0	0	0	0	99.7863	0	0.35184	0.0179282	1192858	116	15186
GCA_902638235.1	'o__Rickettsiales'	368	234	1	367	0	0	0	0	0	99.7863	0	0.351372	0.0255171	1191537	117	15186
GCA_902638255.1	'o__Rickettsiales'	368	234	1	367	0	0	0	0	0	99.7863	0	0.353623	0.0247257	1195224	116	15186
GCA_902638245.1	'o__Rickettsiales'	368	234	1	367	0	0	0	0	0	99.7863	0	0.353067	0.0250127	1195421	118	15186
GCA_902638265.1	'o__Rickettsiales'	368	234	1	367	0	0	0	0	0	99.7863	0	0.351786	0.0186582	1193740	117	15186
GCA_902638285.1	'o__Rickettsiales'	368	234	1	367	0	0	0	0	0	99.7863	0	0.352113	0.0234168	1191680	119	15186
GCA_902638275.1	'o__Rickettsiales'	368	234	1	367	0	0	0	0	0	99.7863	0	0.353023	0.0256011	1198035	118	15186
GCA_902638295.1	'o__Rickettsiales'	368	234	1	367	0	0	0	0	0	99.7863	0	0.352462	0.0252223	1205489	119	15186
GCA_902638305.1	'o__Rickettsiales'	368	234	1	367	0	0	0	0	0	99.7863	0	0.352033	0.0179172	1191245	117	15186
GCA_902638315.1	'o__Rickettsiales'	368	234	1	367	0	0	0	0	0	99.7863	0	0.351874	0.0188482	1191644	118	15186
GCA_902638375.1	'o__Rickettsiales'	368	234	1	367	0	0	0	0	0	99.7863	0	0.351821	0.0179653	1195427	116	15186
GCA_902638365.1	'o__Rickettsiales'	368	234	1	367	0	0	0	0	0	99.7863	0	0.351312	0.019499	1191919	110	15186
GCA_902638325.1	'o__Rickettsiales'	368	234	1	367	0	0	0	0	0	99.7863	0	0.3511	0.0241978	1194328	117	15186
GCA_902638415.1	'o__Rickettsiales'	368	234	1	367	0	0	0	0	0	99.7863	0	0.351936	0.0121315	1176664	109	15186
GCA_902638355.1	'o__Rickettsiales'	368	234	1	367	0	0	0	0	0	99.7863	0	0.351817	0.0191238	1192812	119	15186
GCA_902638385.1	'o__Rickettsiales'	368	234	1	367	0	0	0	0	0	99.7863	0	0.351884	0.0175749	1195705	117	15186
GCA_902638435.1	'o__Rickettsiales'	368	234	1	367	0	0	0	0	0	99.7863	0	0.351943	0.0174738	1189218	113	15186
GCA_902638345.1	'o__Rickettsiales'	368	234	1	367	0	0	0	0	0	99.7863	0	0.35169	0.018548	1195899	117	15186
GCA_902638335.1	'o__Rickettsiales'	368	234	1	367	0	0	0	0	0	99.7863	0	0.351838	0.0186332	1191900	117	15186
GCA_902638405.1	'o__Rickettsiales'	368	234	1	367	0	0	0	0	0	99.7863	0	0.352184	0.0171091	1186598	117	15186
GCA_902638425.1	'o__Rickettsiales'	368	234	1	367	0	0	0	0	0	99.7863	0	0.352027	0.0177486	1189092	116	15186
GCA_902638465.1	'o__Rickettsiales'	368	234	1	367	0	0	0	0	0	99.7863	0	0.352214	0.0241601	1200311	118	15186
GCA_902638495.1	'o__Rickettsiales'	368	234	1	367	0	0	0	0	0	99.7863	0	0.35225	0.0307785	1202338	120	15186
GCA_902638395.1	'o__Rickettsiales'	368	234	1	367	0	0	0	0	0	99.7863	0	0.350871	0.0252343	1196704	118	15186
GCA_902638485.1	'o__Rickettsiales'	368	234	1	367	0	0	0	0	0	99.7863	0	0.351914	0.0172122	1204511	117	15186
GCA_902638445.1	'o__Rickettsiales'	368	234	1	367	0	0	0	0	0	99.7863	0	0.351667	0.0190278	1195153	116	15186
GCA_902638455.1	'o__Rickettsiales'	368	234	1	367	0	0	0	0	0	99.7863	0	0.352043	0.0177925	1191073	116	15186
GCA_902638515.1	'o__Rickettsiales'	368	234	1	367	0	0	0	0	0	99.7863	0	0.351723	0.0194659	1198631	119	15186
GCA_902638525.1	'o__Rickettsiales'	368	234	1	367	0	0	0	0	0	99.7863	0	0.351597	0.020731	1198433	119	15186
GCA_902638475.1	'o__Rickettsiales'	368	234	1	367	0	0	0	0	0	99.7863	0	0.352125	0.0177257	1187656	115	15186
GCA_902638505.1	'o__Rickettsiales'	368	234	1	367	0	0	0	0	0	99.7863	0	0.351632	0.0185728	1198847	115	15186
GCA_902638535.1	'o__Rickettsiales'	368	234	1	367	0	0	0	0	0	99.7863	0	0.352668	0.0293626	1196089	123	15186
GCA_902638565.1	'o__Rickettsiales'	368	234	1	367	0	0	0	0	0	99.7863	0	0.352208	0.0189759	1191515	118	15186
GCA_902638545.1	'o__Rickettsiales'	368	234	1	367	0	0	0	0	0	99.7863	0	0.351914	0.0186778	1190852	117	15186
GCA_902638585.1	'o__Rickettsiales'	368	234	1	367	0	0	0	0	0	99.7863	0	0.352971	0.0232579	1194535	117	15186
GCA_902638555.1	'o__Rickettsiales'	368	234	1	367	0	0	0	0	0	99.7863	0	0.352989	0.0251706	1199429	118	15186
GCA_902638575.1	'o__Rickettsiales'	368	234	1	364	3	0	0	0	0.0163043	99.7863	0.854701	0.352588	0.035531	1203012	120	15186
GCA_902638615.1	'o__Rickettsiales'	368	234	1	367	0	0	0	0	0	99.7863	0	0.351146	0.0286104	1200249	117	15186
GCA_902638595.1	'o__Rickettsiales'	368	234	1	367	0	0	0	0	0	99.7863	0	0.353383	0.0254297	1196925	119	15186
GCA_902638635.1	'o__Rickettsiales'	368	234	1	367	0	0	0	0	0	99.7863	0	0.35276	0.0235262	1192784	118	15186
GCA_902638625.1	'o__Rickettsiales'	368	234	1	367	0	0	0	0	0	99.7863	0	0.351254	0.027565	1192752	117	15186
GCA_902638655.1	'o__Rickettsiales'	368	234	1	367	0	0	0	0	0	99.7863	0	0.351996	0.0173815	1190271	116	15186
GCA_902638685.1	'o__Rickettsiales'	368	234	1	367	0	0	0	0	0	99.7863	0	0.351723	0.0335338	1192494	119	15186
GCA_902638665.1	'o__Rickettsiales'	368	234	1	367	0	0	0	0	0	99.7863	0	0.352745	0.0248026	1208996	118	15186
GCA_902638695.1	'o__Rickettsiales'	368	234	1	367	0	0	0	0	0	99.7863	0	0.35197	0.0177203	1189022	114	15186
GCA_902638605.1	'o__Rickettsiales'	368	234	1	367	0	0	0	0	0	99.7863	0	0.352292	0.0244096	1191306	117	15186
GCA_902638645.1	'o__Rickettsiales'	368	234	1	367	0	0	0	0	0	99.7863	0	0.352127	0.0176199	1191527	118	15186
GCA_902638675.1	'o__Rickettsiales'	368	234	1	367	0	0	0	0	0	99.7863	0	0.352055	0.017304	1184957	113	15186
GCA_902638715.1	'o__Rickettsiales'	368	234	1	367	0	0	0	0	0	99.7863	0	0.352989	0.0288956	1195432	118	15186
GCA_902638705.1	'o__Rickettsiales'	368	234	1	367	0	0	0	0	0	99.7863	0	0.351842	0.0193058	1197515	116	15186
GCA_902638745.1	'o__Rickettsiales'	368	234	1	367	0	0	0	0	0	99.7863	0	0.351846	0.0191808	1191259	117	15186
GCA_902638725.1	'o__Rickettsiales'	368	234	1	367	0	0	0	0	0	99.7863	0	0.352526	0.0270233	1198840	121	15186
GCA_902638735.1	'o__Rickettsiales'	368	234	1	367	0	0	0	0	0	99.7863	0	0.351564	0.0262024	1193853	118	15186
GCA_902638755.1	'o__Rickettsiales'	368	234	1	367	0	0	0	0	0	99.7863	0	0.351372	0.0247664	1195027	118	15186
GCA_902638785.1	'o__Rickettsiales'	368	234	1	367	0	0	0	0	0	99.7863	0	0.352007	0.0334765	1195036	121	15186
GCA_902638765.1	'o__Rickettsiales'	368	234	1	367	0	0	0	0	0	99.7863	0	0.352585	0.036192	1197114	120	15186
GCA_902638775.1	'o__Rickettsiales'	368	234	1	367	0	0	0	0	0	99.7863	0	0.351377	0.0248568	1193729	117	15186
GCA_902638795.1	'o__Rickettsiales'	368	234	1	367	0	0	0	0	0	99.7863	0	0.35183	0.0180986	1193760	116	15186
GCA_902638805.1	'o__Rickettsiales'	368	234	2	366	0	0	0	0	0	99.359	0	0.352069	0.0173858	1188528	116	15186
GCA_902638815.1	'o__Rickettsiales'	368	234	1	367	0	0	0	0	0	99.7863	0	0.352109	0.0168457	1189053	115	15186
GCA_902638825.1	'o__Rickettsiales'	368	234	1	367	0	0	0	0	0	99.7863	0	0.352271	0.0178329	1188977	116	15186
GCA_902638835.1	'o__Rickettsiales'	368	234	1	367	0	0	0	0	0	99.7863	0	0.352102	0.0168647	1185470	114	15432
GCA_902638845.1	'o__Rickettsiales'	368	234	1	367	0	0	0	0	0	99.7863	0	0.351437	0.0269234	1192999	118	15186
GCA_902638855.1	'o__Rickettsiales'	368	234	1	367	0	0	0	0	0	99.7863	0	0.351995	0.0178752	1188110	114	15186
GCA_902638885.1	'o__Rickettsiales'	368	234	1	367	0	0	0	0	0	99.7863	0	0.351725	0.02399	1190087	117	15186
GCA_902638895.1	'o__Rickettsiales'	368	234	1	367	0	0	0	0	0	99.7863	0	0.351651	0.0197288	1196121	117	15186
GCA_902638865.1	'o__Rickettsiales'	368	234	1	367	0	0	0	0	0	99.7863	0	0.352125	0.0174041	1188363	128	15186
GCA_902638915.1	'o__Rickettsiales'	368	234	1	367	0	0	0	0	0	99.7863	0	0.352037	0.0179868	1206471	119	15186
GCA_902638905.1	'o__Rickettsiales'	368	234	1	367	0	0	0	0	0	99.7863	0	0.352082	0.0172365	1189278	116	15186
GCA_902638875.1	'o__Rickettsiales'	368	234	1	367	0	0	0	0	0	99.7863	0	0.351994	0.018478	1192412	118	15186
GCA_902638925.1	'o__Rickettsiales'	368	234	1	367	0	0	0	0	0	99.7863	0	0.351947	0.0178547	1189311	115	15186
GCA_902638955.1	'o__Rickettsiales'	368	234	1	367	0	0	0	0	0	99.7863	0	0.351816	0.0186787	1189568	115	15186
GCA_902638975.1	'o__Rickettsiales'	368	234	1	367	0	0	0	0	0	99.7863	0	0.351656	0.0256268	1201955	117	15186
GCA_902638965.1	'o__Rickettsiales'	368	234	1	367	0	0	0	0	0	99.7863	0	0.351991	0.0177021	1187848	114	15186
GCA_902638945.1	'o__Rickettsiales'	368	234	1	367	0	0	0	0	0	99.7863	0	0.351718	0.0184432	1194891	115	15186
GCA_902638935.1	'o__Rickettsiales'	368	234	1	367	0	0	0	0	0	99.7863	0	0.35166	0.0193116	1195675	117	15186
GCA_902638995.1	'o__Rickettsiales'	368	234	1	367	0	0	0	0	0	99.7863	0	0.352239	0.024688	1189485	116	15186
GCA_902638985.1	'o__Rickettsiales'	368	234	1	367	0	0	0	0	0	99.7863	0	0.351716	0.0181844	1193559	115	15186
GCA_902639005.1	'o__Rickettsiales'	368	234	1	367	0	0	0	0	0	99.7863	0	0.351772	0.0180338	1195203	116	15186
GCA_902639025.1	'o__Rickettsiales'	368	234	1	367	0	0	0	0	0	99.7863	0	0.351897	0.0179794	1191174	117	15186
GCA_902639015.1	'o__Rickettsiales'	368	234	1	367	0	0	0	0	0	99.7863	0	0.3531	0.0244745	1194477	115	15186
GCA_902639035.1	'o__Rickettsiales'	368	234	1	367	0	0	0	0	0	99.7863	0	0.351887	0.0183644	1189821	115	15186
GCA_902639065.1	'o__Rickettsiales'	368	234	1	367	0	0	0	0	0	99.7863	0	0.351873	0.0191292	1192564	116	15186
GCA_902639075.1	'o__Rickettsiales'	368	234	1	367	0	0	0	0	0	99.7863	0	0.351825	0.0178201	1191973	115	15186
GCA_902639045.1	'o__Rickettsiales'	368	234	1	367	0	0	0	0	0	99.7863	0	0.351893	0.0184706	1191363	119	15186
GCA_902639055.1	'o__Rickettsiales'	368	234	1	367	0	0	0	0	0	99.7863	0	0.352084	0.0189828	1187881	115	15186
GCA_902639095.1	'o__Rickettsiales'	368	234	1	367	0	0	0	0	0	99.7863	0	0.352898	0.0342603	1193199	119	15186
GCA_902639085.1	'o__Rickettsiales'	368	234	1	367	0	0	0	0	0	99.7863	0	0.351916	0.0183983	1191077	117	15186
GCA_902639145.1	'o__Rickettsiales'	368	234	1	367	0	0	0	0	0	99.7863	0	0.35181	0.0183089	1194866	117	15186
GCA_902639105.1	'o__Rickettsiales'	368	234	1	367	0	0	0	0	0	99.7863	0	0.35194	0.0185571	1190163	115	15186
GCA_902639115.1	'o__Rickettsiales'	368	234	1	367	0	0	0	0	0	99.7863	0	0.352015	0.0175949	1189241	116	15186
GCA_902639165.1	'o__Rickettsiales'	368	234	1	367	0	0	0	0	0	99.7863	0	0.351896	0.0181833	1190993	115	15186
GCA_902639155.1	'o__Rickettsiales'	368	234	1	367	0	0	0	0	0	99.7863	0	0.351771	0.019365	1189955	116	15186
GCA_902639175.1	'o__Rickettsiales'	368	234	1	367	0	0	0	0	0	99.7863	0	0.351961	0.0185474	1191997	117	15186
GCA_902639195.1	'o__Rickettsiales'	368	234	1	367	0	0	0	0	0	99.7863	0	0.351755	0.0180945	1196075	117	15186
GCA_902639185.1	'o__Rickettsiales'	368	234	1	367	0	0	0	0	0	99.7863	0	0.35215	0.0275287	1193139	118	15186
GCA_902639205.1	'o__Rickettsiales'	368	234	1	367	0	0	0	0	0	99.7863	0	0.351822	0.017848	1210124	116	15186
GCA_902639235.1	'o__Rickettsiales'	368	234	1	367	0	0	0	0	0	99.7863	0	0.35173	0.0176555	1192240	115	15186
GCA_902639225.1	'o__Rickettsiales'	368	234	1	367	0	0	0	0	0	99.7863	0	0.352021	0.0173434	1188514	116	15186
GCA_902639215.1	'o__Rickettsiales'	368	234	1	367	0	0	0	0	0	99.7863	0	0.351672	0.0196388	1196397	119	15186
GCA_902639245.1	'o__Rickettsiales'	368	234	1	367	0	0	0	0	0	99.7863	0	0.351945	0.0179432	1189575	115	15186
GCA_902639275.1	'o__Rickettsiales'	368	234	1	367	0	0	0	0	0	99.7863	0	0.352028	0.0179618	1190428	116	15186
GCA_902639265.1	'o__Rickettsiales'	368	234	1	367	0	0	0	0	0	99.7863	0	0.351657	0.0360611	1202699	120	15186
GCA_902639295.1	'o__Rickettsiales'	368	234	1	367	0	0	0	0	0	99.7863	0	0.352473	0.0291698	1192088	122	15186
GCA_902639305.1	'o__Rickettsiales'	368	234	1	367	0	0	0	0	0	99.7863	0	0.351937	0.0176881	1189033	115	15186
GCA_902639255.1	'o__Rickettsiales'	368	234	1	367	0	0	0	0	0	99.7863	0	0.351751	0.0188753	1194593	117	15186
GCA_902639315.1	'o__Rickettsiales'	368	234	1	367	0	0	0	0	0	99.7863	0	0.351842	0.016946	1191474	114	15186
GCA_902639345.1	'o__Rickettsiales'	368	234	1	367	0	0	0	0	0	99.7863	0	0.351926	0.018015	1193228	119	15186
GCA_902639285.1	'o__Rickettsiales'	368	234	1	367	0	0	0	0	0	99.7863	0	0.351987	0.0178732	1190196	116	15186
GCA_902639325.1	'o__Rickettsiales'	368	234	1	367	0	0	0	0	0	99.7863	0	0.352095	0.016927	1187646	114	15186
GCA_902639335.1	'o__Rickettsiales'	368	234	1	367	0	0	0	0	0	99.7863	0	0.352182	0.0174539	1197532	116	15186
GCA_902639615.1	'o__Rickettsiales'	368	234	1	367	0	0	0	0	0	99.7863	0	0.352947	0.0239432	1197391	119	15186
GCA_902639505.1	'o__Rickettsiales'	368	234	1	367	0	0	0	0	0	99.7863	0	0.352906	0.0245307	1196237	119	15186
GCA_902639405.1	'o__Rickettsiales'	368	234	1	367	0	0	0	0	0	99.7863	0	0.352019	0.032416	1197763	119	15186
GCA_902639465.1	'o__Rickettsiales'	368	234	1	367	0	0	0	0	0	99.7863	0	0.351428	0.0276428	1200546	123	15186
GCA_902639515.1	'o__Rickettsiales'	368	234	2	366	0	0	0	0	0	99.359	0	0.352133	0.0256823	1202572	120	15186
GCA_902639495.1	'o__Rickettsiales'	368	234	2	366	0	0	0	0	0	99.5726	0	0.352924	0.0306175	1191022	119	15186
GCA_902639635.1	'o__Rickettsiales'	368	234	1	367	0	0	0	0	0	99.7863	0	0.352984	0.0240198	1194986	116	15180
GCA_902639355.1	'o__Rickettsiales'	368	234	1	367	0	0	0	0	0	99.7863	0	0.353168	0.0287223	1203416	118	15186
GCA_902639475.1	'o__Rickettsiales'	368	234	1	367	0	0	0	0	0	99.7863	0	0.352279	0.0249905	1191415	118	15186
GCA_902639365.1	'o__Rickettsiales'	368	234	1	367	0	0	0	0	0	99.7863	0	0.351916	0.0182733	1190058	115	15186
GCA_902639395.1	'o__Rickettsiales'	368	234	1	367	0	0	0	0	0	99.7863	0	0.351954	0.0184756	1190644	118	15186
GCA_902639385.1	'o__Rickettsiales'	368	234	1	367	0	0	0	0	0	99.7863	0	0.352321	0.0254734	1192819	120	15186
GCA_902639525.1	'o__Rickettsiales'	368	234	1	367	0	0	0	0	0	99.7863	0	0.351966	0.0187023	1189845	118	15186
GCA_902639545.1	'o__Rickettsiales'	368	234	1	367	0	0	0	0	0	99.7863	0	0.352464	0.031146	1189689	119	15186
GCA_902639415.1	'o__Rickettsiales'	368	234	1	367	0	0	0	0	0	99.7863	0	0.351707	0.018349	1198604	117	15186
GCA_902639575.1	'o__Rickettsiales'	368	234	1	367	0	0	0	0	0	99.7863	0	0.352722	0.0239783	1194412	118	15186
GCA_902639595.1	'o__Rickettsiales'	368	234	2	366	0	0	0	0	0	99.359	0	0.352919	0.0244602	1197793	119	15186
GCA_902639645.1	'o__Rickettsiales'	368	234	1	367	0	0	0	0	0	99.7863	0	0.351782	0.0187079	1194456	118	15180
GCA_902639455.1	'o__Rickettsiales'	368	234	1	366	1	0	0	0	0.00543478	99.7863	0.42735	0.352414	0.0301672	1193252	124	15186
GCA_902639625.1	'o__Rickettsiales'	368	234	1	367	0	0	0	0	0	99.7863	0	0.351905	0.0190462	1192786	119	15186
GCA_902639605.1	'o__Rickettsiales'	368	234	1	365	2	0	0	0	0.0108696	99.7863	0.42735	0.352472	0.0310111	1187613	121	15186
GCA_902639565.1	'o__Rickettsiales'	368	234	1	367	0	0	0	0	0	99.7863	0	0.353007	0.0275963	1196146	122	15185
GCA_902639435.1	'o__Rickettsiales'	368	234	1	367	0	0	0	0	0	99.7863	0	0.351992	0.0177599	1189796	116	15186
GCA_902639425.1	'o__Rickettsiales'	368	234	1	367	0	0	0	0	0	99.7863	0	0.351715	0.023668	1188744	117	15186
GCA_902639485.1	'o__Rickettsiales'	368	234	1	367	0	0	0	0	0	99.7863	0	0.351309	0.0254343	1196392	118	15186
GCA_902639445.1	'o__Rickettsiales'	368	234	1	367	0	0	0	0	0	99.7863	0	0.35281	0.0250614	1192602	118	15186
GCA_902639555.1	'o__Rickettsiales'	368	234	1	367	0	0	0	0	0	99.7863	0	0.35205	0.0263596	1192219	117	15186
GCA_902639375.1	'o__Rickettsiales'	368	234	1	367	0	0	0	0	0	99.7863	0	0.351951	0.0185603	1194156	119	15186
GCA_902639585.1	'o__Rickettsiales'	368	234	1	367	0	0	0	0	0	99.7863	0	0.353163	0.0288548	1201922	120	15186
GCA_902639535.1	'o__Rickettsiales'	368	234	1	367	0	0	0	0	0	99.7863	0	0.352793	0.0307356	1211921	123	15186
GCA_902639685.1	'o__Rickettsiales'	368	234	1	367	0	0	0	0	0	99.7863	0	0.351864	0.0194654	1191029	120	15089
GCA_902639655.1	'o__Rickettsiales'	368	234	1	367	0	0	0	0	0	99.7863	0	0.352015	0.0179095	1188875	120	15120
GCA_902639675.1	'o__Rickettsiales'	368	234	1	367	0	0	0	0	0	99.7863	0	0.352085	0.0191329	1194028	120	15089
GCA_902639665.1	'o__Rickettsiales'	368	234	1	367	0	0	0	0	0	99.7863	0	0.351933	0.0180895	1191067	115	15180
GCA_902639695.1	'o__Rickettsiales'	368	234	1	367	0	0	0	0	0	99.7863	0	0.351938	0.01741	1191393	119	15089
GCA_902639735.1	'o__Rickettsiales'	368	234	1	367	0	0	0	0	0	99.7863	0	0.352116	0.0242028	1206642	119	15088
GCA_902639725.1	'o__Rickettsiales'	368	234	1	367	0	0	0	0	0	99.7863	0	0.351383	0.0249195	1204853	121	15088
GCA_902639705.1	'o__Rickettsiales'	368	234	1	367	0	0	0	0	0	99.7863	0	0.351895	0.0182307	1191244	117	15089
GCA_902639715.1	'o__Rickettsiales'	368	234	1	367	0	0	0	0	0	99.7863	0	0.351582	0.0251238	1191370	118	15089
GCA_902639745.1	'o__Rickettsiales'	368	234	1	367	0	0	0	0	0	99.7863	0	0.351202	0.0235246	1194615	117	15089
GCA_902639765.1	'o__Rickettsiales'	368	234	1	365	2	0	0	0	0.0108696	99.7863	0.42735	0.353023	0.0299593	1200780	125	15089
GCA_902639775.1	'o__Rickettsiales'	368	234	1	367	0	0	0	0	0	99.7863	0	0.351737	0.01819	1194644	123	15089
GCA_902639755.1	'o__Rickettsiales'	368	234	1	367	0	0	0	0	0	99.7863	0	0.351933	0.0316718	1194053	118	15089
GCA_902639795.1	'o__Rickettsiales'	368	234	1	367	0	0	0	0	0	99.7863	0	0.352061	0.0186885	1192042	119	15088
GCA_902639935.1	'o__Rickettsiales'	368	234	1	367	0	0	0	0	0	99.7863	0	0.352934	0.0243661	1198184	120	15085
GCA_902639825.1	'o__Rickettsiales'	368	234	1	367	0	0	0	0	0	99.7863	0	0.352875	0.0241515	1197368	118	15088
GCA_902639915.1	'o__Rickettsiales'	368	234	1	367	0	0	0	0	0	99.7863	0	0.351848	0.0185783	1195870	119	15087
GCA_902639945.1	'o__Rickettsiales'	368	234	1	367	0	0	0	0	0	99.7863	0	0.352006	0.0187768	1190412	121	15085
GCA_902639785.1	'o__Rickettsiales'	368	234	1	367	0	0	0	0	0	99.7863	0	0.352606	0.0236775	1202965	116	15088
GCA_902639845.1	'o__Rickettsiales'	368	234	1	367	0	0	0	0	0	99.7863	0	0.351699	0.0184943	1198003	118	15088
GCA_902639815.1	'o__Rickettsiales'	368	234	1	364	3	0	0	0	0.0163043	99.7863	0.854701	0.353991	0.0367514	1205904	126	15089
GCA_902639895.1	'o__Rickettsiales'	368	234	1	367	0	0	0	0	0	99.7863	0	0.351724	0.0237454	1191599	116	15089
GCA_902639805.1	'o__Rickettsiales'	368	234	1	366	1	0	0	0	0.00543478	99.7863	0.42735	0.353067	0.02859	1200759	121	15089
GCA_902639875.1	'o__Rickettsiales'	368	234	1	367	0	0	0	0	0	99.7863	0	0.352089	0.0258804	1204504	120	15088
GCA_902639925.1	'o__Rickettsiales'	368	234	1	367	0	0	0	0	0	99.7863	0	0.352006	0.0180927	1187449	116	15085
GCA_902639885.1	'o__Rickettsiales'	368	234	1	367	0	0	0	0	0	99.7863	0	0.351762	0.018231	1196620	117	15088
GCA_902639905.1	'o__Rickettsiales'	368	234	1	367	0	0	0	0	0	99.7863	0	0.351727	0.0277686	1196108	119	15085
GCA_902639855.1	'o__Rickettsiales'	368	234	1	367	0	0	0	0	0	99.7863	0	0.352126	0.0168641	1187884	117	15088
GCA_902639835.1	'o__Rickettsiales'	368	234	1	367	0	0	0	0	0	99.7863	0	0.352538	0.0244109	1194029	120	15089
GCA_902639865.1	'o__Rickettsiales'	368	234	1	364	3	0	0	0	0.0163043	99.7863	0.854701	0.352575	0.0377349	1198693	122	15089
GCA_902639955.1	'o__Rickettsiales'	368	234	1	367	0	0	0	0	0	99.7863	0	0.352051	0.0174596	1186515	114	15085
GCA_902639965.1	'o__Rickettsiales'	368	234	1	367	0	0	0	0	0	99.7863	0	0.352131	0.0167132	1186256	114	15085
GCA_902639975.1	'o__Rickettsiales'	368	234	1	365	2	0	0	0	0.0108696	99.7863	0.42735	0.353617	0.0352848	1206379	123	15088
GCA_902639985.1	'o__Rickettsiales'	368	234	1	367	0	0	0	0	0	99.7863	0	0.352039	0.0149425	1182501	114	15085
GCA_902640005.1	'o__Rickettsiales'	368	234	1	367	0	0	0	0	0	99.7863	0	0.352811	0.0287676	1194348	118	15085
GCA_902639995.1	'o__Rickettsiales'	368	234	1	367	0	0	0	0	0	99.7863	0	0.352401	0.0247258	1193397	119	15087
GCA_902640045.1	'o__Rickettsiales'	368	234	1	366	1	0	0	0	0.00543478	99.7863	0.42735	0.35278	0.0254273	1191157	118	15087
GCA_902640055.1	'o__Rickettsiales'	368	234	1	367	0	0	0	0	0	99.7863	0	0.350877	0.030572	1202699	122	15087
GCA_902640025.1	'o__Rickettsiales'	368	234	1	367	0	0	0	0	0	99.7863	0	0.352122	0.0179041	1188047	119	15085
GCA_902640015.1	'o__Rickettsiales'	368	234	1	367	0	0	0	0	0	99.7863	0	0.35276	0.030953	1194487	122	15085
GCA_902640035.1	'o__Rickettsiales'	368	234	1	367	0	0	0	0	0	99.7863	0	0.351901	0.0325891	1205245	125	15087
GCA_902640065.1	'o__Rickettsiales'	368	234	1	367	0	0	0	0	0	99.7863	0	0.351711	0.0281907	1198577	120	15085
GCA_902640075.1	'o__Rickettsiales'	368	234	1	367	0	0	0	0	0	99.7863	0	0.352105	0.0173291	1188800	121	15087
GCA_902640645.1	'o__Rickettsiales'	368	234	1	367	0	0	0	0	0	99.7863	0	0.35194	0.0181663	1190304	116	15085
GCA_902640095.1	'o__Rickettsiales'	368	234	1	367	0	0	0	0	0	99.7863	0	0.351733	0.0187149	1198323	120	15085
GCA_902640085.1	'o__Rickettsiales'	368	234	1	367	0	0	0	0	0	99.7863	0	0.353012	0.0316964	1193864	118	15088
GCA_902640635.1	'o__Rickettsiales'	368	234	1	367	0	0	0	0	0	99.7863	0	0.352099	0.0173791	1203321	117	15085
GCA_902640695.1	'o__Rickettsiales'	368	234	1	367	0	0	0	0	0	99.7863	0	0.351914	0.018232	1190369	117	15085
GCA_902640655.1	'o__Rickettsiales'	368	234	1	367	0	0	0	0	0	99.7863	0	0.351796	0.0186014	1194262	118	15085
GCA_902640665.1	'o__Rickettsiales'	368	234	1	367	0	0	0	0	0	99.7863	0	0.351596	0.017518	1203477	116	15085
GCA_902640675.1	'o__Rickettsiales'	368	234	1	367	0	0	0	0	0	99.7863	0	0.351906	0.0172393	1187996	116	15085
GCA_902640705.1	'o__Rickettsiales'	368	234	1	367	0	0	0	0	0	99.7863	0	0.351892	0.0179466	1190943	117	15085
GCA_902640755.1	'o__Rickettsiales'	368	234	1	367	0	0	0	0	0	99.7863	0	0.351918	0.0175708	1194041	119	15085
GCA_902640685.1	'o__Rickettsiales'	368	234	1	367	0	0	0	0	0	99.7863	0	0.351848	0.0307477	1211850	118	15085
GCA_902640725.1	'o__Rickettsiales'	368	234	1	367	0	0	0	0	0	99.7863	0	0.352451	0.0304277	1197164	118	15085
GCA_902640775.1	'o__Rickettsiales'	368	234	1	367	0	0	0	0	0	99.7863	0	0.351789	0.018595	1194857	118	15085
GCA_902640745.1	'o__Rickettsiales'	368	234	1	367	0	0	0	0	0	99.7863	0	0.351835	0.0331388	1205451	124	15085
GCA_902640765.1	'o__Rickettsiales'	368	234	1	367	0	0	0	0	0	99.7863	0	0.35214	0.0165432	1187312	114	15085
GCA_902640715.1	'o__Rickettsiales'	368	234	1	367	0	0	0	0	0	99.7863	0	0.351805	0.0193611	1195598	119	15085
GCA_902640735.1	'o__Rickettsiales'	368	234	1	367	0	0	0	0	0	99.7863	0	0.352192	0.0274873	1191168	122	15085
GCA_902640785.1	'o__Rickettsiales'	368	234	1	367	0	0	0	0	0	99.7863	0	0.352308	0.01776	1189678	116	15085
GCA_902640795.1	'o__Rickettsiales'	368	234	1	367	0	0	0	0	0	99.7863	0	0.351914	0.0178553	1203787	117	15085
GCA_902640805.1	'o__Rickettsiales'	368	234	1	367	0	0	0	0	0	99.7863	0	0.352102	0.0254306	1191555	121	15085
GCA_902640835.1	'o__Rickettsiales'	368	234	1	367	0	0	0	0	0	99.7863	0	0.35202	0.0171052	1192278	123	14903
GCA_902640845.1	'o__Rickettsiales'	368	234	1	367	0	0	0	0	0	99.7863	0	0.352079	0.0263321	1199829	120	15085
GCA_902640825.1	'o__Rickettsiales'	368	234	1	367	0	0	0	0	0	99.7863	0	0.352061	0.0183336	1190108	121	15085
GCA_902640855.1	'o__Rickettsiales'	368	234	1	367	0	0	0	0	0	99.7863	0	0.351802	0.0186227	1200865	121	15085
GCA_902640815.1	'o__Rickettsiales'	368	234	1	367	0	0	0	0	0	99.7863	0	0.35266	0.0310265	1195210	124	15074
GCA_902640865.1	'o__Rickettsiales'	368	234	1	367	0	0	0	0	0	99.7863	0	0.35211	0.0178929	1190544	118	14774
GCA_902640875.1	'o__Rickettsiales'	368	234	1	367	0	0	0	0	0	99.7863	0	0.353121	0.0290363	1199597	122	15085
GCA_902640885.1	'o__Rickettsiales'	368	234	1	366	1	0	0	0	0.00543478	99.7863	0.14245	0.351576	0.0309482	1199712	121	14812
GCA_902640895.1	'o__Rickettsiales'	368	234	1	367	0	0	0	0	0	99.7863	0	0.352919	0.0397387	1198021	126	14855
GCA_902640905.1	'o__Rickettsiales'	368	234	1	367	0	0	0	0	0	99.7863	0	0.352871	0.0280312	1199044	122	15085
GCA_902640915.1	'o__Rickettsiales'	368	234	1	367	0	0	0	0	0	99.7863	0	0.352822	0.0230821	1194859	119	14915
GCA_902640955.1	'o__Rickettsiales'	368	234	1	367	0	0	0	0	0	99.7863	0	0.352023	0.0188463	1199042	119	15085
GCA_902640935.1	'o__Rickettsiales'	368	234	1	367	0	0	0	0	0	99.7863	0	0.352849	0.0377003	1193713	121	15085
GCA_902641005.1	'o__Rickettsiales'	368	234	1	367	0	0	0	0	0	99.7863	0	0.352552	0.028268	1191944	123	14753
GCA_902640925.1	'o__Rickettsiales'	368	234	1	367	0	0	0	0	0	99.7863	0	0.351502	0.0283698	1190131	119	15085
GCA_902641035.1	'o__Rickettsiales'	368	234	1	367	0	0	0	0	0	99.7863	0	0.351893	0.0180501	1194591	119	14529
GCA_902641015.1	'o__Rickettsiales'	368	234	1	367	0	0	0	0	0	99.7863	0	0.351817	0.0179956	1194946	125	14529
GCA_902640995.1	'o__Rickettsiales'	368	234	1	367	0	0	0	0	0	99.7863	0	0.352964	0.0309751	1200993	123	14753
GCA_902640945.1	'o__Rickettsiales'	368	234	1	367	0	0	0	0	0	99.7863	0	0.351942	0.0194477	1192750	121	15085
GCA_902640965.1	'o__Rickettsiales'	368	234	1	367	0	0	0	0	0	99.7863	0	0.351301	0.0249279	1195251	122	15085
GCA_902640975.1	'o__Rickettsiales'	368	234	1	367	0	0	0	0	0	99.7863	0	0.352933	0.0264198	1190825	121	15085
GCA_902641025.1	'o__Rickettsiales'	368	234	1	367	0	0	0	0	0	99.7863	0	0.351957	0.0222889	1193700	127	14529
GCA_902640985.1	'o__Rickettsiales'	368	234	1	367	0	0	0	0	0	99.7863	0	0.352627	0.0418791	1200553	122	15085
GCA_902641045.1	'o__Rickettsiales'	368	234	1	367	0	0	0	0	0	99.7863	0	0.352578	0.0234786	1189765	120	14753
GCA_902641055.1	'o__Rickettsiales'	368	234	1	367	0	0	0	0	0	99.7863	0	0.35206	0.0314626	1199865	125	14529
GCA_902641065.1	'o__Rickettsiales'	368	234	1	367	0	0	0	0	0	99.7863	0	0.351935	0.0181568	1191128	119	14529
GCA_902641075.1	'o__Rickettsiales'	368	234	1	367	0	0	0	0	0	99.7863	0	0.352353	0.0283118	1194063	122	14736
GCA_902641085.1	'o__Rickettsiales'	368	234	1	367	0	0	0	0	0	99.7863	0	0.35206	0.0180718	1188813	115	14544
GCA_902641095.1	'o__Rickettsiales'	368	234	1	367	0	0	0	0	0	99.7863	0	0.351846	0.0234084	1189340	117	14738
GCA_902641105.1	'o__Rickettsiales'	368	234	1	367	0	0	0	0	0	99.7863	0	0.352876	0.0342641	1196644	123	14529
GCA_902641125.1	'o__Rickettsiales'	368	234	1	367	0	0	0	0	0	99.7863	0	0.352111	0.029296	1194740	129	14529
GCA_902641115.1	'o__Rickettsiales'	368	234	1	367	0	0	0	0	0	99.7863	0	0.351945	0.0205716	1195609	120	14529
GCA_902641145.1	'o__Rickettsiales'	368	234	1	367	0	0	0	0	0	99.7863	0	0.351877	0.0253451	1189360	127	14529
GCA_902641135.1	'o__Rickettsiales'	368	234	1	367	0	0	0	0	0	99.7863	0	0.353157	0.0256515	1199048	122	14602
GCA_902641155.1	'o__Rickettsiales'	368	234	1	367	0	0	0	0	0	99.7863	0	0.351973	0.018131	1187205	122	14529
GCA_902641165.1	'o__Rickettsiales'	368	234	1	367	0	0	0	0	0	99.7863	0	0.352662	0.0300913	1197347	124	14530
GCA_902641185.1	'o__Rickettsiales'	368	234	1	367	0	0	0	0	0	99.7863	0	0.352105	0.0159065	1187905	118	14528
GCA_902641175.1	'o__Rickettsiales'	368	234	1	367	0	0	0	0	0	99.7863	0	0.352202	0.0169764	1185310	117	14529
GCA_902641195.1	'o__Rickettsiales'	368	234	1	367	0	0	0	0	0	99.7863	0	0.35242	0.0277881	1190737	126	14143
GCA_902641205.1	'o__Rickettsiales'	368	234	1	367	0	0	0	0	0	99.7863	0	0.351951	0.0127721	1172855	116	14352
GCA_902641215.1	'o__Rickettsiales'	368	234	1	367	0	0	0	0	0	99.7863	0	0.353145	0.0317113	1196853	132	14179
GCA_902641225.1	'o__Rickettsiales'	368	234	1	366	1	0	0	0	0.00543478	99.7863	0.14245	0.351494	0.0244011	1195197	125	14529
GCA_902641265.1	'o__Rickettsiales'	368	234	1	367	0	0	0	0	0	99.7863	0	0.352009	0.016951	1190110	122	14256
GCA_902641245.1	'o__Rickettsiales'	368	234	1	367	0	0	0	0	0	99.7863	0	0.351471	0.0222338	1192377	123	14512
GCA_902641255.1	'o__Rickettsiales'	368	234	4	362	2	0	0	0	0.0108696	99.1453	0.641026	0.352423	0.0349172	1193555	130	14179
GCA_902641315.1	'o__Rickettsiales'	368	234	2	366	0	0	0	0	0	99.359	0	0.352295	0.0162137	1185355	130	13638
GCA_902641335.1	'o__Rickettsiales'	368	234	1	367	0	0	0	0	0	99.7863	0	0.35191	0.0324774	1190090	138	12595
GCA_902641235.1	'o__Rickettsiales'	368	234	1	367	0	0	0	0	0	99.7863	0	0.351446	0.0263905	1194345	121	14529
GCA_902641295.1	'o__Rickettsiales'	368	234	1	366	1	0	0	0	0.00543478	99.7863	0.42735	0.351947	0.0182713	1187738	132	13787
GCA_902641275.1	'o__Rickettsiales'	368	234	1	366	1	0	0	0	0.00543478	99.7863	0.213675	0.352497	0.0205943	1192673	136	13889
GCA_902641305.1	'o__Rickettsiales'	368	234	1	367	0	0	0	0	0	99.7863	0	0.352078	0.0190101	1190488	136	13308
GCA_902641285.1	'o__Rickettsiales'	368	234	1	367	0	0	0	0	0	99.7863	0	0.353037	0.0262946	1197170	122	14526
GCA_902641325.1	'o__Rickettsiales'	368	234	1	367	0	0	0	0	0	99.7863	0	0.352759	0.0433105	1202532	125	15413
GCA_902641365.1	'o__Rickettsiales'	368	234	1	367	0	0	0	0	0	99.7863	0	0.352062	0.0169614	1189912	116	15432
GCA_902641345.1	'o__Rickettsiales'	368	234	1	367	0	0	0	0	0	99.7863	0	0.351864	0.0172662	1194479	114	16420
GCA_902641355.1	'o__Rickettsiales'	368	234	1	367	0	0	0	0	0	99.7863	0	0.35264	0.024607	1203337	115	15432
GCA_902641375.1	'o__Rickettsiales'	368	234	1	367	0	0	0	0	0	99.7863	0	0.352399	0.0201608	1191676	140	12926
GCA_902641385.1	'o__Rickettsiales'	368	234	1	367	0	0	0	0	0	99.7863	0	0.351634	0.0268719	1197340	120	15432
GCA_902641405.1	'o__Rickettsiales'	368	234	1	364	3	0	0	0	0.0163043	99.7863	0.854701	0.351807	0.0316023	1189787	120	14352
GCA_902641455.1	'o__Rickettsiales'	368	234	1	367	0	0	0	0	0	99.7863	0	0.352078	0.0250857	1187258	126	15067
GCA_902641425.1	'o__Rickettsiales'	368	234	1	367	0	0	0	0	0	99.7863	0	0.352433	0.0187171	1188475	125	14529
GCA_902641475.1	'o__Rickettsiales'	368	234	1	367	0	0	0	0	0	99.7863	0	0.351559	0.0254428	1207593	120	15189
GCA_902641415.1	'o__Rickettsiales'	368	234	1	367	0	0	0	0	0	99.7863	0	0.352084	0.0172933	1184534	128	14242
GCA_902641465.1	'o__Rickettsiales'	368	234	1	365	2	0	0	0	0.0108696	99.7863	0.185185	0.351474	0.0229231	1190203	120	15088
GCA_902641395.1	'o__Rickettsiales'	368	234	1	367	0	0	0	0	0	99.7863	0	0.352748	0.0310946	1192407	130	14328
GCA_902641435.1	'o__Rickettsiales'	368	234	1	367	0	0	0	0	0	99.7863	0	0.352212	0.0171565	1189670	122	14753
GCA_902641485.1	'o__Rickettsiales'	368	234	1	367	0	0	0	0	0	99.7863	0	0.352463	0.0240418	1189770	117	15186
GCA_902641445.1	'o__Rickettsiales'	368	234	1	367	0	0	0	0	0	99.7863	0	0.352804	0.0316495	1196426	124	15085
GCA_902641505.1	'o__Rickettsiales'	368	234	1	367	0	0	0	0	0	99.7863	0	0.351691	0.0220445	1187433	129	14519
GCA_902641535.1	'o__Rickettsiales'	368	234	1	367	0	0	0	0	0	99.7863	0	0.352294	0.0265865	1183310	129	14529
GCA_902641515.1	'o__Rickettsiales'	368	234	1	367	0	0	0	0	0	99.7863	0	0.352111	0.0160503	1183989	120	14512
GCA_902641495.1	'o__Rickettsiales'	368	234	1	367	0	0	0	0	0	99.7863	0	0.35129	0.022273	1194271	122	14529
GCA_902641525.1	'o__Rickettsiales'	368	234	2	366	0	0	0	0	0	99.359	0	0.352801	0.0337441	1188553	124	14529
GCA_902641545.1	'o__Rickettsiales'	368	234	1	367	0	0	0	0	0	99.7863	0	0.351846	0.0238381	1189395	131	14179
GCA_902641555.1	'o__Rickettsiales'	368	234	1	367	0	0	0	0	0	99.7863	0	0.351984	0.0175849	1192751	121	14482
GCA_902641565.1	'o__Rickettsiales'	368	234	2	366	0	0	0	0	0	99.6439	0	0.351576	0.0232826	1189522	132	14137
GCA_902641595.1	'o__Rickettsiales'	368	234	1	367	0	0	0	0	0	99.7863	0	0.351768	0.0247206	1189552	142	13462
GCA_902641585.1	'o__Rickettsiales'	368	234	2	364	2	0	0	0	0.0108696	99.359	0.0854701	0.351513	0.0209754	1188502	138	14179
GCA_902641615.1	'o__Rickettsiales'	368	234	1	366	1	0	0	0	0.00543478	99.7863	0.42735	0.352242	0.0292766	1192649	132	14167
GCA_902641665.1	'o__Rickettsiales'	368	234	1	367	0	0	0	0	0	99.7863	0	0.35252	0.0287692	1186901	138	13455
GCA_902641605.1	'o__Rickettsiales'	368	234	1	366	1	0	0	0	0.00543478	99.7863	0.213675	0.352856	0.0341516	1187184	134	13797
GCA_902641655.1	'o__Rickettsiales'	368	234	3	365	0	0	0	0	0	99.1453	0	0.350844	0.0227038	1187413	138	13372
GCA_902641625.1	'o__Rickettsiales'	368	234	1	367	0	0	0	0	0	99.7863	0	0.353162	0.031175	1194950	128	13613
GCA_902641645.1	'o__Rickettsiales'	368	234	2	366	0	0	0	0	0	99.359	0	0.352713	0.0287756	1184409	137	13462
GCA_902641575.1	'o__Rickettsiales'	368	234	1	366	1	0	0	0	0.00543478	99.7863	0.042735	0.352111	0.0165843	1185020	130	13462
GCA_902641635.1	'o__Rickettsiales'	368	234	1	367	0	0	0	0	0	99.7863	0	0.351967	0.0180024	1186710	134	14113
GCA_902641675.1	'o__Rickettsiales'	368	234	1	367	0	0	0	0	0	99.7863	0	0.352139	0.0207509	1190054	141	13473
GCA_902641685.1	'o__Rickettsiales'	368	234	1	366	1	0	0	0	0.00543478	99.7863	0.14245	0.352169	0.0187064	1187807	138	12347
GCA_902641695.1	'o__Rickettsiales'	368	234	1	367	0	0	0	0	0	99.7863	0	0.35146	0.0219439	1184486	137	12338
GCA_902641725.1	'o__Rickettsiales'	368	234	3	363	2	0	0	0	0.0108696	99.1453	0.854701	0.351208	0.0273072	1179183	163	10561
GCA_902641735.1	'o__Rickettsiales'	368	234	1	367	0	0	0	0	0	99.7863	0	0.352177	0.0172539	1184810	131	12327
GCA_902641775.1	'o__Rickettsiales'	368	234	1	367	0	0	0	0	0	99.7863	0	0.351977	0.0178356	1184875	134	14135
GCA_902641715.1	'o__Rickettsiales'	368	234	1	367	0	0	0	0	0	99.7863	0	0.352147	0.0198401	1187996	124	14348
GCA_902641705.1	'o__Rickettsiales'	368	234	2	366	0	0	0	0	0	99.359	0	0.351518	0.0194328	1183386	150	12427
GCA_902641765.1	'o__Rickettsiales'	368	234	2	365	1	0	0	0	0.00543478	99.359	0.14245	0.352312	0.018305	1192213	143	11313
GCA_902641755.1	'o__Rickettsiales'	368	234	1	367	0	0	0	0	0	99.7863	0	0.352037	0.0162841	1186085	119	14546
GCA_902641745.1	'o__Rickettsiales'	368	234	2	366	0	0	0	0	0	99.359	0	0.351262	0.024545	1195876	122	15186
GCA_902641795.1	'o__Rickettsiales'	368	234	2	366	0	0	0	0	0	99.359	0	0.351527	0.0237074	1179177	130	14179
GCA_902641785.1	'o__Rickettsiales'	368	234	1	367	0	0	0	0	0	99.7863	0	0.352111	0.0197644	1185589	136	13508
GCA_902641835.1	'o__Rickettsiales'	368	234	1	367	0	0	0	0	0	99.7863	0	0.351757	0.0195251	1195964	135	13779
GCA_902641805.1	'o__Rickettsiales'	368	234	1	367	0	0	0	0	0	99.7863	0	0.351858	0.0181342	1190374	134	14114
GCA_902641855.1	'o__Rickettsiales'	368	234	1	366	1	0	0	0	0.00543478	99.7863	0.42735	0.352014	0.019209	1188028	136	13462
GCA_902641845.1	'o__Rickettsiales'	368	234	1	367	0	0	0	0	0	99.7863	0	0.351836	0.0243343	1187428	135	13613
GCA_902641815.1	'o__Rickettsiales'	368	234	1	367	0	0	0	0	0	99.7863	0	0.352126	0.0265058	1186268	133	13613
GCA_902641825.1	'o__Rickettsiales'	368	234	1	366	1	0	0	0	0.00543478	99.7863	0.42735	0.351907	0.0248964	1185605	129	13783
GCA_902641865.1	'o__Rickettsiales'	368	234	1	366	1	0	0	0	0.00543478	99.7863	0.42735	0.353296	0.0271684	1195110	139	13462
GCA_902641875.1	'o__Rickettsiales'	368	234	2	366	0	0	0	0	0	99.359	0	0.352054	0.017148	1186987	129	14179
GCA_902642015.1	'o__Rickettsiales'	368	234	1	366	1	0	0	0	0.00543478	99.7863	0.42735	0.351363	0.0249855	1191880	144	12338
GCA_902641895.1	'o__Rickettsiales'	368	234	1	365	2	0	0	0	0.0108696	99.7863	0.356125	0.352468	0.0241547	1186845	126	14173
GCA_902641885.1	'o__Rickettsiales'	368	234	1	367	0	0	0	0	0	99.7863	0	0.35191	0.0194	1187229	132	13787
GCA_902642035.1	'o__Rickettsiales'	368	234	1	366	1	0	0	0	0.00543478	99.7863	0.42735	0.352159	0.0199047	1188101	143	12338
GCA_902641955.1	'o__Rickettsiales'	368	234	1	366	1	0	0	0	0.00543478	99.7863	0.42735	0.352222	0.0184109	1182781	137	12480
GCA_902642175.1	'o__Rickettsiales'	368	234	2	365	1	0	0	0	0.00543478	99.359	0.213675	0.351544	0.0259924	1184816	128	14096
GCA_902642055.1	'o__Rickettsiales'	368	234	1	367	0	0	0	0	0	99.7863	0	0.351636	0.0271873	1192025	128	14352
GCA_902642105.1	'o__Rickettsiales'	368	234	2	366	0	0	0	0	0	99.359	0	0.352445	0.02054	1184370	159	11149
GCA_902641945.1	'o__Rickettsiales'	368	234	1	367	0	0	0	0	0	99.7863	0	0.35137	0.0251093	1190936	150	13401
GCA_902642115.1	'o__Rickettsiales'	368	234	2	365	1	0	0	0	0.00543478	99.359	0.42735	0.352122	0.0178269	1175739	138	14179
GCA_902641925.1	'o__Rickettsiales'	368	234	1	366	1	0	0	0	0.00543478	99.7863	0.042735	0.351799	0.0249707	1183191	126	14179
GCA_902642155.1	'o__Rickettsiales'	368	234	1	367	0	0	0	0	0	99.7863	0	0.352978	0.0238658	1195137	130	14179
GCA_902641915.1	'o__Rickettsiales'	368	234	1	367	0	0	0	0	0	99.7863	0	0.351905	0.0254293	1192943	140	13783
GCA_902641995.1	'o__Rickettsiales'	368	234	3	363	2	0	0	0	0.0108696	98.9316	0.227461	0.352237	0.0217624	1187792	134	13446
GCA_902642095.1	'o__Rickettsiales'	368	234	1	366	1	0	0	0	0.00543478	99.7863	0.42735	0.351968	0.0188914	1186251	131	14242
GCA_902642045.1	'o__Rickettsiales'	368	234	2	366	0	0	0	0	0	99.5726	0	0.352318	0.0306365	1192988	149	12335
GCA_902642125.1	'o__Rickettsiales'	368	234	1	366	1	0	0	0	0.00543478	99.7863	0.213675	0.351864	0.0238227	1175888	153	11396
GCA_902642145.1	'o__Rickettsiales'	368	234	1	367	0	0	0	0	0	99.7863	0	0.352135	0.0211555	1185678	131	13613
GCA_902641975.1	'o__Rickettsiales'	368	234	1	366	1	0	0	0	0.00543478	99.7863	0.42735	0.35203	0.0177295	1184399	140	12457
GCA_902641935.1	'o__Rickettsiales'	368	234	1	366	1	0	0	0	0.00543478	99.7863	0.42735	0.352011	0.0253291	1185973	141	13462
GCA_902642075.1	'o__Rickettsiales'	368	234	1	367	0	0	0	0	0	99.7863	0	0.352842	0.030085	1194182	126	14753
GCA_902642025.1	'o__Rickettsiales'	368	234	1	366	1	0	0	0	0.00543478	99.7863	0.213675	0.352225	0.0177119	1189922	144	11954
GCA_902641905.1	'o__Rickettsiales'	368	234	1	367	0	0	0	0	0	99.7863	0	0.3517	0.0390179	1198381	125	14263
GCA_902642065.1	'o__Rickettsiales'	368	234	1	367	0	0	0	0	0	99.7863	0	0.352889	0.0248539	1196743	129	14529
GCA_902642165.1	'o__Rickettsiales'	368	234	1	366	1	0	0	0	0.00543478	99.7863	0.42735	0.352042	0.0173647	1176411	134	14179
GCA_902641985.1	'o__Rickettsiales'	368	234	1	366	1	0	0	0	0.00543478	99.7863	0.42735	0.35188	0.0186016	1184820	137	13446
GCA_902641965.1	'o__Rickettsiales'	368	234	2	366	0	0	0	0	0	99.359	0	0.351786	0.0230647	1184898	137	13462
GCA_902642135.1	'o__Rickettsiales'	368	234	2	365	1	0	0	0	0.00543478	99.359	0.42735	0.350825	0.0228587	1184157	158	10039
GCA_902642005.1	'o__Rickettsiales'	368	234	1	366	1	0	0	0	0.00543478	99.7863	0.42735	0.351805	0.0247133	1185857	142	12341
GCA_902642085.1	'o__Rickettsiales'	368	234	1	367	0	0	0	0	0	99.7863	0	0.352757	0.0243395	1198317	126	14529
GCA_902642185.1	'o__Rickettsiales'	368	234	1	366	1	0	0	0	0.00543478	99.7863	0.42735	0.352203	0.01849	1184736	139	13613
GCA_902642195.1	'o__Rickettsiales'	368	234	1	366	1	0	0	0	0.00543478	99.7863	0.42735	0.352072	0.020343	1188436	142	13613
GCA_902642205.1	'o__Rickettsiales'	368	234	1	367	0	0	0	0	0	99.7863	0	0.351805	0.0255551	1186085	136	14179
GCA_902642235.1	'o__Rickettsiales'	368	234	1	367	0	0	0	0	0	99.7863	0	0.351825	0.0191955	1191503	141	12981
GCA_902642215.1	'o__Rickettsiales'	368	234	1	367	0	0	0	0	0	99.7863	0	0.351626	0.0157258	1179075	135	14179
GCA_902642225.1	'o__Rickettsiales'	368	234	1	366	1	0	0	0	0.00543478	99.7863	0.42735	0.35193	0.0173256	1185977	136	13613
GCA_902642295.1	'o__Rickettsiales'	368	234	1	366	1	0	0	0	0.00543478	99.7863	0.42735	0.352042	0.0179097	1184981	132	13613
GCA_902642315.1	'o__Rickettsiales'	368	234	1	367	0	0	0	0	0	99.7863	0	0.351824	0.0186962	1190230	148	12342
GCA_902642265.1	'o__Rickettsiales'	368	234	1	366	1	0	0	0	0.00543478	99.7863	0.42735	0.35176	0.0252796	1177054	141	13462
GCA_902642245.1	'o__Rickettsiales'	368	234	1	367	0	0	0	0	0	99.7863	0	0.352267	0.0213749	1183091	136	13462
GCA_902642285.1	'o__Rickettsiales'	368	234	1	367	0	0	0	0	0	99.7863	0	0.351748	0.0242284	1190427	141	12338
GCA_902642255.1	'o__Rickettsiales'	368	234	1	367	0	0	0	0	0	99.7863	0	0.352299	0.0196427	1182159	144	12993
GCA_902642275.1	'o__Rickettsiales'	368	234	2	365	1	0	0	0	0.00543478	99.359	0.213675	0.35221	0.0244702	1183649	142	12338
GCA_902642395.1	'o__Rickettsiales'	368	234	2	363	3	0	0	0	0.0163043	99.7009	0.683761	0.352079	0.0192118	1184920	158	12066
GCA_902642405.1	'o__Rickettsiales'	368	234	1	364	3	0	0	0	0.0163043	99.7863	0.512821	0.351324	0.0228271	1185315	157	11279
GCA_902642325.1	'o__Rickettsiales'	368	234	1	367	0	0	0	0	0	99.7863	0	0.351835	0.0192145	1188287	139	13585
GCA_902642355.1	'o__Rickettsiales'	368	234	1	367	0	0	0	0	0	99.7863	0	0.351959	0.0182666	1186043	145	13462
GCA_902642435.1	'o__Rickettsiales'	368	234	1	366	1	0	0	0	0.00543478	99.7863	0.42735	0.351604	0.0239121	1188159	136	14069
GCA_902642335.1	'o__Rickettsiales'	368	234	1	366	1	0	0	0	0.00543478	99.7863	0.42735	0.351093	0.0235144	1199071	144	13462
GCA_902642385.1	'o__Rickettsiales'	368	234	1	366	1	0	0	0	0.00543478	99.7863	0.42735	0.351101	0.0222089	1192984	145	12461
GCA_902642345.1	'o__Rickettsiales'	368	234	3	363	2	0	0	0	0.0108696	98.9316	0.569801	0.351853	0.0245769	1177969	149	13462
GCA_902642425.1	'o__Rickettsiales'	368	234	1	366	1	0	0	0	0.00543478	99.7863	0.42735	0.351545	0.0200244	1192271	151	12330
GCA_902642365.1	'o__Rickettsiales'	368	234	1	366	1	0	0	0	0.00543478	99.7863	0.42735	0.351047	0.0216253	1203393	138	13462
GCA_902642415.1	'o__Rickettsiales'	368	234	1	366	1	0	0	0	0.00543478	99.7863	0.42735	0.353049	0.0204171	1184857	152	11583
GCA_902642305.1	'o__Rickettsiales'	368	234	1	367	0	0	0	0	0	99.7863	0	0.352243	0.0160815	1186578	126	13613
GCA_902642375.1	'o__Rickettsiales'	368	234	1	366	1	0	0	0	0.00543478	99.7863	0.42735	0.351739	0.0180385	1193839	143	13462
GCA_902642465.1	'o__Rickettsiales'	368	234	1	366	1	0	0	0	0.00543478	99.7863	0.42735	0.352091	0.0258448	1177192	130	14242
GCA_902642475.1	'o__Rickettsiales'	368	234	1	367	0	0	0	0	0	99.7863	0	0.35148	0.0286505	1195637	137	13471
GCA_902642445.1	'o__Rickettsiales'	368	234	1	367	0	0	0	0	0	99.7863	0	0.352113	0.0213869	1191446	137	13462
GCA_902642455.1	'o__Rickettsiales'	368	234	2	366	0	0	0	0	0	99.359	0	0.352074	0.0192208	1173485	137	13508
GCA_902642485.1	'o__Rickettsiales'	368	234	2	366	0	0	0	0	0	99.359	0	0.351859	0.0245842	1181449	126	14215
GCA_902642495.1	'o__Rickettsiales'	368	234	1	366	1	0	0	0	0.00543478	99.7863	0.42735	0.352006	0.0189421	1185635	144	13462
GCA_902642505.1	'o__Rickettsiales'	368	234	1	367	0	0	0	0	0	99.7863	0	0.35287	0.0260115	1194674	125	14529
GCA_902642535.1	'o__Rickettsiales'	368	234	1	367	0	0	0	0	0	99.7863	0	0.351824	0.0187102	1188463	140	12982
GCA_902642515.1	'o__Rickettsiales'	368	234	1	365	2	0	0	0	0.0108696	99.7863	0.227461	0.351964	0.015484	1181904	128	13613
GCA_902642565.1	'o__Rickettsiales'	368	234	1	366	1	0	0	0	0.00543478	99.7863	0.42735	0.352035	0.0200571	1189858	141	12342
GCA_902642545.1	'o__Rickettsiales'	368	234	1	367	0	0	0	0	0	99.7863	0	0.351892	0.0206742	1187898	148	12468
GCA_902642555.1	'o__Rickettsiales'	368	234	1	367	0	0	0	0	0	99.7863	0	0.351877	0.0195805	1188453	148	12457
GCA_902642575.1	'o__Rickettsiales'	368	234	1	367	0	0	0	0	0	99.7863	0	0.35189	0.0235337	1187662	140	12342
GCA_902642525.1	'o__Rickettsiales'	368	234	1	367	0	0	0	0	0	99.7863	0	0.352031	0.0181504	1191987	142	12463
GCA_902642585.1	'o__Rickettsiales'	368	234	1	366	1	0	0	0	0.00543478	99.7863	0.42735	0.351827	0.0238948	1184521	147	12428
GCA_902642625.1	'o__Rickettsiales'	368	234	1	364	3	0	0	0	0.0163043	99.7863	0.512821	0.35219	0.0164649	1176457	143	13396
GCA_902642605.1	'o__Rickettsiales'	368	234	2	365	1	0	0	0	0.00543478	99.359	0.42735	0.351249	0.0234657	1187006	137	13462
GCA_902642595.1	'o__Rickettsiales'	368	234	1	366	1	0	0	0	0.00543478	99.7863	0.42735	0.351149	0.0226261	1195895	147	12466
GCA_902642635.1	'o__Rickettsiales'	368	234	1	366	1	0	0	0	0.00543478	99.7863	0.42735	0.352214	0.0214086	1184239	146	12342
GCA_902642705.1	'o__Rickettsiales'	368	234	1	367	0	0	0	0	0	99.7863	0	0.352072	0.018637	1182856	158	10763
GCA_902642695.1	'o__Rickettsiales'	368	234	4	362	2	0	0	0	0.0108696	98.5043	0.441136	0.351309	0.0256685	1186576	145	13073
GCA_902642655.1	'o__Rickettsiales'	368	234	1	366	1	0	0	0	0.00543478	99.7863	0.42735	0.35268	0.0237997	1188715	151	11091
GCA_902642645.1	'o__Rickettsiales'	368	234	3	365	0	0	0	0	0	98.9316	0	0.351403	0.022791	1192026	143	12431
GCA_902642615.1	'o__Rickettsiales'	368	234	1	367	0	0	0	0	0	99.7863	0	0.351319	0.0222774	1186124	137	12342
GCA_902642685.1	'o__Rickettsiales'	368	234	3	364	1	0	0	0	0.00543478	98.9316	0.42735	0.35235	0.0191662	1176960	153	11619
GCA_902642675.1	'o__Rickettsiales'	368	234	1	366	1	0	0	0	0.00543478	99.7863	0.42735	0.352786	0.0254974	1188784	159	11182
GCA_902642665.1	'o__Rickettsiales'	368	234	2	365	1	0	0	0	0.00543478	99.5726	0.213675	0.352486	0.0156092	1188287	168	9694
GCA_902642715.1	'o__Rickettsiales'	368	234	1	367	0	0	0	0	0	99.7863	0	0.35182	0.0231775	1187410	147	11964
GCA_902642755.1	'o__Rickettsiales'	368	234	1	365	2	0	0	0	0.0108696	99.7863	0.854701	0.351431	0.0272414	1189592	151	11893
GCA_902642745.1	'o__Rickettsiales'	368	234	3	364	1	0	0	0	0.00543478	99.2165	0.14245	0.351638	0.0223554	1180466	150	12327
GCA_902642735.1	'o__Rickettsiales'	368	234	2	365	1	0	0	0	0.00543478	99.6439	0.42735	0.351793	0.0223489	1177856	145	11572
GCA_902642725.1	'o__Rickettsiales'	368	234	2	365	1	0	0	0	0.00543478	99.359	0.42735	0.351631	0.0221215	1184948	161	11086
GCA_902642775.1	'o__Rickettsiales'	368	234	1	367	0	0	0	0	0	99.7863	0	0.352579	0.0321881	1199960	155	11968
GCA_902642765.1	'o__Rickettsiales'	368	234	1	365	2	0	0	0	0.0108696	99.7863	0.512821	0.351883	0.0174968	1180825	134	12342
GCA_902642785.1	'o__Rickettsiales'	368	234	1	364	3	0	0	0	0.0163043	99.7863	0.783476	0.351464	0.0327965	1188609	155	11053
GCA_902642795.1	'o__Rickettsiales'	368	234	5	362	1	0	0	0	0.00543478	98.5043	0.213675	0.352165	0.0178035	1180871	141	12342
GCA_902642855.1	'o__Rickettsiales'	368	234	2	361	5	0	0	0	0.0271739	99.359	1.25356	0.353141	0.0374088	1187209	162	11129
GCA_902642825.1	'o__Rickettsiales'	368	234	4	363	1	0	0	0	0.00543478	99.745	0.0712251	0.351678	0.019143	1187907	154	11396
GCA_902642805.1	'o__Rickettsiales'	368	234	3	364	1	0	0	0	0.00543478	99.359	0.42735	0.351473	0.0222632	1186347	141	12936
GCA_902642835.1	'o__Rickettsiales'	368	234	4	363	1	0	0	0	0.00543478	98.5043	0.42735	0.352056	0.0202343	1174528	164	10147
GCA_902642845.1	'o__Rickettsiales'	368	234	2	364	2	0	0	0	0.0108696	99.6439	0.0854701	0.351941	0.0238331	1179628	143	13161
GCA_902642815.1	'o__Rickettsiales'	368	234	3	363	2	0	0	0	0.0108696	98.9316	0.227461	0.351714	0.0228326	1181365	135	13462
GCA_902642865.1	'o__Rickettsiales'	368	234	2	364	2	0	0	0	0.0108696	99.359	0.356125	0.351604	0.0154178	1172127	154	11129
GCA_902642885.1	'o__Rickettsiales'	368	234	1	365	2	0	0	0	0.0108696	99.7863	0.156236	0.351836	0.0252694	1183472	142	13462
GCA_902642905.1	'o__Rickettsiales'	368	234	2	365	1	0	0	0	0.00543478	99.359	0.42735	0.352309	0.0267606	1182312	189	9427
GCA_902642895.1	'o__Rickettsiales'	368	234	1	365	2	0	0	0	0.0108696	99.7863	0.569801	0.352548	0.024066	1185392	169	11010
GCA_902642875.1	'o__Rickettsiales'	368	234	2	363	3	0	0	0	0.0163043	99.359	0.454921	0.35202	0.018049	1169644	154	11055
GCA_902643015.1	'o__Rickettsiales'	368	234	3	363	2	0	0	0	0.0108696	99.2165	0.854701	0.353472	0.0276331	1173277	173	9459
GCA_902643035.1	'o__Rickettsiales'	368	234	5	360	3	0	0	0	0.0163043	99.3176	0.854701	0.352666	0.025017	1176185	181	9791
GCA_902642955.1	'o__Rickettsiales'	368	234	2	364	2	0	0	0	0.0108696	99.359	0.0854701	0.351518	0.0224866	1187096	145	11532
GCA_902642915.1	'o__Rickettsiales'	368	234	1	364	3	0	0	0	0.0163043	99.7863	1.28205	0.35206	0.0218188	1180447	154	10837
GCA_902642945.1	'o__Rickettsiales'	368	234	1	364	3	0	0	0	0.0163043	99.7863	0.39886	0.352039	0.0175886	1182058	139	12851
GCA_902642985.1	'o__Rickettsiales'	368	234	3	362	3	0	0	0	0.0163043	99.2165	0.070306	0.352101	0.0175032	1179687	155	11396
GCA_902643025.1	'o__Rickettsiales'	368	234	2	364	2	0	0	0	0.0108696	99.359	0.569801	0.353736	0.0274613	1173078	160	11831
GCA_902642965.1	'o__Rickettsiales'	368	234	3	365	0	0	0	0	0	99.359	0	0.352051	0.0182335	1173290	147	12330
GCA_902643005.1	'o__Rickettsiales'	368	234	2	364	2	0	0	0	0.0108696	99.5726	0.227461	0.351299	0.0225662	1185089	166	11523
GCA_902643045.1	'o__Rickettsiales'	368	234	1	365	2	0	0	0	0.0108696	99.7863	0.569801	0.352508	0.0220095	1186931	154	11129
GCA_902642995.1	'o__Rickettsiales'	368	234	3	365	0	0	0	0	0	99.359	0	0.351834	0.0223392	1178699	155	10584
GCA_902643055.1	'o__Rickettsiales'	368	234	6	361	1	0	0	0	0.00543478	98.2906	0.0137855	0.35238	0.0191197	1167420	156	12335
GCA_902643075.1	'o__Rickettsiales'	368	234	6	361	1	0	0	0	0.00543478	98.3618	0.42735	0.351906	0.0228053	1182920	165	10665
GCA_902642975.1	'o__Rickettsiales'	368	234	1	364	3	0	0	0	0.0163043	99.7863	0.997151	0.351975	0.023733	1184222	152	12302
GCA_902643085.1	'o__Rickettsiales'	368	234	4	359	5	0	0	0	0.0271739	98.9316	1.4245	0.351543	0.0227729	1181873	165	11142
GCA_902643095.1	'o__Rickettsiales'	368	234	3	362	3	0	0	0	0.0163043	98.9316	0.654811	0.352418	0.0160003	1178562	164	10391
GCA_902643105.1	'o__Rickettsiales'	368	234	6	360	2	0	0	0	0.0108696	98.7179	0.0854701	0.351067	0.0167812	1153022	174	10445
GCA_902643135.1	'o__Rickettsiales'	368	234	3	361	4	0	0	0	0.0217391	98.9316	1.21083	0.351932	0.0226206	1164631	219	6955
GCA_902643155.1	'o__Rickettsiales'	368	234	5	358	5	0	0	0	0.0271739	98.5043	0.953956	0.351813	0.0187261	1171465	185	9047
GCA_902643125.1	'o__Rickettsiales'	368	234	2	360	6	0	0	0	0.0326087	99.359	1.12536	0.351252	0.0221954	1171660	196	9644
GCA_902643265.1	'o__Rickettsiales'	368	234	3	359	6	0	0	0	0.0326087	99.1453	0.996232	0.351796	0.018389	1158242	212	8225
GCA_902643215.1	'o__Rickettsiales'	368	234	2	360	6	0	0	0	0.0326087	99.359	0.811966	0.351129	0.0237752	1174430	192	8882
GCA_902643225.1	'o__Rickettsiales'	368	234	5	359	4	0	0	0	0.0217391	98.7754	0.612536	0.352162	0.0218528	1161262	229	7061
GCA_902643235.1	'o__Rickettsiales'	368	234	5	361	2	0	0	0	0.0108696	98.7892	0.534188	0.351842	0.0168557	1168303	176	10162
GCA_902643255.1	'o__Rickettsiales'	368	234	4	361	3	0	0	0	0.0163043	99.1315	1.06838	0.352118	0.025403	1166223	176	9898
GCA_902643285.1	'o__Rickettsiales'	368	234	4	358	6	0	0	0	0.0326087	98.9316	1.03276	0.351786	0.0181827	1180473	174	9644
GCA_902643675.1	'o__Rickettsiales'	368	234	1	367	0	0	0	0	0	99.7863	0	0.351379	0.0153783	1225917	149	12487
GCA_902643695.1	'o__Rickettsiales'	368	234	1	367	0	0	0	0	0	99.7863	0	0.352324	0.0292232	1098540	127	13690
GCA_902643685.1	'o__Rickettsiales'	368	234	1	367	0	0	0	0	0	99.7863	0	0.350699	0.0244193	1230390	152	12657
GCA_902643705.1	'o__Rickettsiales'	368	234	1	367	0	0	0	0	0	99.7863	0	0.352413	0.02445	1181307	126	14228
GCA_902643725.1	'o__Rickettsiales'	368	234	1	367	0	0	0	0	0	99.7863	0	0.352296	0.0177477	1177146	121	14244
GCA_902643715.1	'o__Rickettsiales'	368	234	1	367	0	0	0	0	0	99.7863	0	0.352251	0.0177249	1179927	124	13573
GCA_902643745.1	'o__Rickettsiales'	368	234	1	367	0	0	0	0	0	99.7863	0	0.353234	0.0270771	1185332	125	14241
GCA_902643785.1	'o__Rickettsiales'	368	234	1	367	0	0	0	0	0	99.7863	0	0.353286	0.0244641	1182424	122	14244
GCA_902643815.1	'o__Rickettsiales'	368	234	1	366	1	0	0	0	0.00543478	99.7863	0.14245	0.351225	0.0238915	1185116	124	14244
GCA_902643795.1	'o__Rickettsiales'	368	234	1	367	0	0	0	0	0	99.7863	0	0.352713	0.0247977	1179856	122	14244
GCA_902643835.1	'o__Rickettsiales'	368	234	1	367	0	0	0	0	0	99.7863	0	0.353208	0.0235955	1185816	122	14228
GCA_902643735.1	'o__Rickettsiales'	368	234	1	364	3	0	0	0	0.0163043	99.7863	0.263073	0.351617	0.0241989	1223760	192	9007
GCA_902643775.1	'o__Rickettsiales'	368	234	1	367	0	0	0	0	0	99.7863	0	0.351286	0.0176598	1224553	156	12487
GCA_902643845.1	'o__Rickettsiales'	368	234	1	367	0	0	0	0	0	99.7863	0	0.353129	0.0236758	1185800	125	14244
GCA_902643805.1	'o__Rickettsiales'	368	234	1	367	0	0	0	0	0	99.7863	0	0.351334	0.0157171	1227068	150	12261
GCA_902643825.1	'o__Rickettsiales'	368	234	1	367	0	0	0	0	0	99.7863	0	0.351481	0.0183649	1229711	151	12766
GCA_902643855.1	'o__Rickettsiales'	368	234	1	367	0	0	0	0	0	99.7863	0	0.35125	0.0179298	1225602	157	12487
GCA_902643875.1	'o__Rickettsiales'	368	234	1	367	0	0	0	0	0	99.7863	0	0.351348	0.0189196	1223122	156	12209
GCA_902644005.1	'o__Rickettsiales'	368	234	1	367	0	0	0	0	0	99.7863	0	0.351482	0.0188943	1227598	157	12209
GCA_902643905.1	'o__Rickettsiales'	368	234	1	367	0	0	0	0	0	99.7863	0	0.351515	0.0190636	1226364	157	12209
GCA_902643885.1	'o__Rickettsiales'	368	234	1	367	0	0	0	0	0	99.7863	0	0.351264	0.0174882	1227181	154	12261
GCA_902644065.1	'o__Rickettsiales'	368	234	1	367	0	0	0	0	0	99.7863	0	0.351196	0.0179885	1226781	155	12192
GCA_902643915.1	'o__Rickettsiales'	368	234	1	367	0	0	0	0	0	99.7863	0	0.35137	0.018822	1228339	155	12240
GCA_902644025.1	'o__Rickettsiales'	368	234	1	367	0	0	0	0	0	99.7863	0	0.351435	0.0183917	1227389	154	12209
GCA_902644055.1	'o__Rickettsiales'	368	234	1	367	0	0	0	0	0	99.7863	0	0.351453	0.020124	1227259	159	12163
GCA_902643895.1	'o__Rickettsiales'	368	234	1	367	0	0	0	0	0	99.7863	0	0.351128	0.0172751	1231505	158	12209
GCA_902644015.1	'o__Rickettsiales'	368	234	1	367	0	0	0	0	0	99.7863	0	0.351524	0.0185816	1227485	157	12209
GCA_902643945.1	'o__Rickettsiales'	368	234	1	367	0	0	0	0	0	99.7863	0	0.351262	0.0194057	1229069	158	12209
GCA_902644145.1	'o__Rickettsiales'	368	234	1	367	0	0	0	0	0	99.7863	0	0.351199	0.0170717	1229236	157	12156
GCA_902643935.1	'o__Rickettsiales'	368	234	1	367	0	0	0	0	0	99.7863	0	0.351346	0.0167847	1225571	153	12261
GCA_902644175.1	'o__Rickettsiales'	368	234	1	367	0	0	0	0	0	99.7863	0	0.351232	0.0183962	1227305	159	11326
GCA_902644085.1	'o__Rickettsiales'	368	234	1	367	0	0	0	0	0	99.7863	0	0.351061	0.0187358	1229252	156	12163
GCA_902644095.1	'o__Rickettsiales'	368	234	1	367	0	0	0	0	0	99.7863	0	0.351372	0.0191178	1224516	155	12022
GCA_902643925.1	'o__Rickettsiales'	368	234	1	367	0	0	0	0	0	99.7863	0	0.35138	0.0202643	1230688	156	12240
GCA_902644125.1	'o__Rickettsiales'	368	234	1	367	0	0	0	0	0	99.7863	0	0.351325	0.0187147	1224128	158	11244
GCA_902644115.1	'o__Rickettsiales'	368	234	1	367	0	0	0	0	0	99.7863	0	0.351273	0.01697	1226506	157	12156
GCA_902643955.1	'o__Rickettsiales'	368	234	1	367	0	0	0	0	0	99.7863	0	0.351503	0.0190891	1225803	157	12209
GCA_902644035.1	'o__Rickettsiales'	368	234	1	367	0	0	0	0	0	99.7863	0	0.351215	0.0172025	1227435	155	12209
GCA_902643995.1	'o__Rickettsiales'	368	234	1	367	0	0	0	0	0	99.7863	0	0.351189	0.0179304	1227298	158	12209
GCA_902644075.1	'o__Rickettsiales'	368	234	1	367	0	0	0	0	0	99.7863	0	0.351331	0.0196886	1227256	159	12163
GCA_902644045.1	'o__Rickettsiales'	368	234	1	367	0	0	0	0	0	99.7863	0	0.351196	0.0171164	1230123	158	12209
GCA_902643985.1	'o__Rickettsiales'	368	234	1	367	0	0	0	0	0	99.7863	0	0.351279	0.0172586	1225090	156	12209
GCA_902644105.1	'o__Rickettsiales'	368	234	1	367	0	0	0	0	0	99.7863	0	0.351157	0.0230631	1229964	160	11244
GCA_902643975.1	'o__Rickettsiales'	368	234	1	367	0	0	0	0	0	99.7863	0	0.351435	0.0183917	1227386	154	12209
GCA_902644165.1	'o__Rickettsiales'	368	234	1	367	0	0	0	0	0	99.7863	0	0.351239	0.0176962	1226061	158	12129
GCA_902643965.1	'o__Rickettsiales'	368	234	1	367	0	0	0	0	0	99.7863	0	0.351305	0.0164998	1225698	154	12209
GCA_902644135.1	'o__Rickettsiales'	368	234	1	367	0	0	0	0	0	99.7863	0	0.351304	0.0187134	1231554	159	12129
GCA_902644155.1	'o__Rickettsiales'	368	234	1	367	0	0	0	0	0	99.7863	0	0.351233	0.0194709	1226048	159	11247
GCA_902644205.1	'o__Rickettsiales'	368	234	1	367	0	0	0	0	0	99.7863	0	0.35128	0.0197261	1224287	157	12129
GCA_902644185.1	'o__Rickettsiales'	368	234	1	367	0	0	0	0	0	99.7863	0	0.351334	0.0188015	1228073	159	12129
GCA_902644315.1	'o__Rickettsiales'	368	234	1	366	1	0	0	0	0.00543478	99.7863	0.42735	0.351043	0.0169575	1219622	160	11247
GCA_902644285.1	'o__Rickettsiales'	368	234	2	366	0	0	0	0	0	99.359	0	0.35133	0.0175855	1224541	154	12261
GCA_902644215.1	'o__Rickettsiales'	368	234	1	367	0	0	0	0	0	99.7863	0	0.35123	0.0176893	1226165	159	12129
GCA_902644225.1	'o__Rickettsiales'	368	234	1	367	0	0	0	0	0	99.7863	0	0.351208	0.0186949	1227277	158	11326
GCA_902644255.1	'o__Rickettsiales'	368	234	1	366	1	0	0	0	0.00543478	99.7863	0.42735	0.351009	0.0171252	1223366	157	12261
GCA_902644195.1	'o__Rickettsiales'	368	234	1	367	0	0	0	0	0	99.7863	0	0.351121	0.0232917	1229914	160	11244
GCA_902644235.1	'o__Rickettsiales'	368	234	1	366	1	0	0	0	0.00543478	99.7863	0.42735	0.351169	0.0234022	1228610	156	12022
GCA_902644275.1	'o__Rickettsiales'	368	234	1	367	0	0	0	0	0	99.7863	0	0.351292	0.018505	1226886	156	12310
GCA_902644305.1	'o__Rickettsiales'	368	234	1	366	1	0	0	0	0.00543478	99.7863	0.42735	0.351043	0.0169598	1219532	160	11247
GCA_902644345.1	'o__Rickettsiales'	368	234	2	366	0	0	0	0	0	99.359	0	0.351301	0.0177535	1225577	155	12261
GCA_902644265.1	'o__Rickettsiales'	368	234	2	366	0	0	0	0	0	99.359	0	0.35133	0.0169256	1225494	154	12310
GCA_902644425.1	'o__Rickettsiales'	368	234	2	366	0	0	0	0	0	99.359	0	0.35139	0.0173024	1225940	154	12209
GCA_902644295.1	'o__Rickettsiales'	368	234	1	367	0	0	0	0	0	99.7863	0	0.351309	0.0160529	1225658	155	12163
GCA_902644325.1	'o__Rickettsiales'	368	234	1	367	0	0	0	0	0	99.7863	0	0.351348	0.0185238	1225359	156	12038
GCA_902644335.1	'o__Rickettsiales'	368	234	1	367	0	0	0	0	0	99.7863	0	0.351281	0.0163144	1226616	156	12163
GCA_902644415.1	'o__Rickettsiales'	368	234	1	366	1	0	0	0	0.00543478	99.7863	0.42735	0.350849	0.0191372	1222767	164	11806
GCA_902644375.1	'o__Rickettsiales'	368	234	2	366	0	0	0	0	0	99.359	0	0.351495	0.0184795	1227662	154	12261
GCA_902644435.1	'o__Rickettsiales'	368	234	2	366	0	0	0	0	0	99.359	0	0.351305	0.0186363	1225479	157	12209
GCA_902644385.1	'o__Rickettsiales'	368	234	2	366	0	0	0	0	0	99.359	0	0.351495	0.0185271	1227563	153	12261
GCA_902644245.1	'o__Rickettsiales'	368	234	1	367	0	0	0	0	0	99.7863	0	0.351463	0.0179464	1227482	157	12129
GCA_902644405.1	'o__Rickettsiales'	368	234	2	366	0	0	0	0	0	99.359	0	0.351306	0.0186381	1225597	157	12129
GCA_902644365.1	'o__Rickettsiales'	368	234	1	367	0	0	0	0	0	99.7863	0	0.351415	0.0206264	1227864	158	12038
GCA_902644395.1	'o__Rickettsiales'	368	234	1	367	0	0	0	0	0	99.7863	0	0.351259	0.0188576	1228074	158	12209
GCA_902644355.1	'o__Rickettsiales'	368	234	2	366	0	0	0	0	0	99.359	0	0.351269	0.0188019	1227411	154	12209
GCA_902644465.1	'o__Rickettsiales'	368	234	1	366	1	0	0	0	0.00543478	99.7863	0.42735	0.351052	0.0171481	1221470	157	12261
GCA_902644445.1	'o__Rickettsiales'	368	234	2	366	0	0	0	0	0	99.359	0	0.351263	0.0187465	1227632	154	12209
GCA_902644455.1	'o__Rickettsiales'	368	234	1	366	1	0	0	0	0.00543478	99.7863	0.42735	0.350925	0.0186293	1220108	162	11806
GCA_902644475.1	'o__Rickettsiales'	368	234	1	366	1	0	0	0	0.00543478	99.7863	0.42735	0.350907	0.0171815	1220524	164	11022
GCA_902644485.1	'o__Rickettsiales'	368	234	3	365	0	0	0	0	0	99.1453	0	0.351198	0.0170797	1221378	157	11244
GCA_902644495.1	'o__Rickettsiales'	368	234	2	366	0	0	0	0	0	99.359	0	0.351126	0.0299518	1242604	163	11244
GCA_902644515.1	'o__Rickettsiales'	368	234	1	367	0	0	0	0	0	99.7863	0	0.351289	0.0188425	1222449	164	12129
GCA_902644525.1	'o__Rickettsiales'	368	234	2	366	0	0	0	0	0	99.6439	0	0.351308	0.0187212	1227136	163	11244
GCA_902644575.1	'o__Rickettsiales'	368	234	1	367	0	0	0	0	0	99.7863	0	0.350798	0.0176836	1215054	173	10153
GCA_902644545.1	'o__Rickettsiales'	368	234	2	365	1	0	0	0	0.00543478	99.359	0.42735	0.351064	0.0171311	1220215	166	11110
GCA_902644535.1	'o__Rickettsiales'	368	234	1	367	0	0	0	0	0	99.7863	0	0.350755	0.0179103	1216421	174	10153
GCA_902644565.1	'o__Rickettsiales'	368	234	2	366	0	0	0	0	0	99.359	0	0.351202	0.0188233	1223039	163	11143
GCA_902644645.1	'o__Rickettsiales'	368	234	2	365	1	0	0	0	0.00543478	99.359	0.42735	0.351072	0.0171283	1220669	166	11110
GCA_902644625.1	'o__Rickettsiales'	368	234	1	366	1	0	0	0	0.00543478	99.7863	0.42735	0.35073	0.016158	1220595	163	11022
GCA_902644675.1	'o__Rickettsiales'	368	234	1	367	0	0	0	0	0	99.7863	0	0.351105	0.0185737	1218582	179	9788
GCA_902644555.1	'o__Rickettsiales'	368	234	1	367	0	0	0	0	0	99.7863	0	0.351182	0.0191964	1224540	164	12129
GCA_902644595.1	'o__Rickettsiales'	368	234	3	365	0	0	0	0	0	99.5726	0	0.350647	0.0176682	1216833	173	11140
GCA_902644655.1	'o__Rickettsiales'	368	234	2	365	1	0	0	0	0.00543478	99.359	0.106838	0.350922	0.0191798	1215551	177	10678
GCA_902644685.1	'o__Rickettsiales'	368	234	1	366	1	0	0	0	0.00543478	99.7863	0.42735	0.350794	0.022417	1219817	179	10503
GCA_902644615.1	'o__Rickettsiales'	368	234	3	365	0	0	0	0	0	99.5726	0	0.35078	0.016559	1214121	170	11146
GCA_902644585.1	'o__Rickettsiales'	368	234	2	366	0	0	0	0	0	99.6439	0	0.351244	0.0206077	1228011	162	11795
GCA_902644695.1	'o__Rickettsiales'	368	234	2	365	1	0	0	0	0.00543478	99.359	0.106838	0.35092	0.0191813	1215690	177	10678
GCA_902644635.1	'o__Rickettsiales'	368	234	1	367	0	0	0	0	0	99.7863	0	0.350938	0.0179635	1222264	164	11022
GCA_902644725.1	'o__Rickettsiales'	368	234	1	366	1	0	0	0	0.00543478	99.7863	0.42735	0.350813	0.0229907	1222608	181	10503
GCA_902644705.1	'o__Rickettsiales'	368	234	1	367	0	0	0	0	0	99.7863	0	0.351383	0.0171744	1222167	171	10537
GCA_902644665.1	'o__Rickettsiales'	368	234	1	367	0	0	0	0	0	99.7863	0	0.350999	0.0174687	1221076	163	11022
GCA_902644505.1	'o__Rickettsiales'	368	234	2	366	0	0	0	0	0	99.359	0	0.351209	0.0188323	1223272	163	11143
GCA_902644735.1	'o__Rickettsiales'	368	234	1	365	2	0	0	0	0.0108696	99.7863	0.42735	0.351137	0.0178829	1222237	163	10617
GCA_902644605.1	'o__Rickettsiales'	368	234	3	365	0	0	0	0	0	99.1453	0	0.351115	0.017639	1222948	159	11244
GCA_902644745.1	'o__Rickettsiales'	368	234	1	367	0	0	0	0	0	99.7863	0	0.351255	0.0177118	1223975	173	10537
GCA_902644755.1	'o__Rickettsiales'	368	234	1	365	2	0	0	0	0.0108696	99.7863	0.42735	0.351132	0.0179299	1222254	163	10617
GCA_902644765.1	'o__Rickettsiales'	368	234	1	365	2	0	0	0	0.0108696	99.7863	0.641026	0.351208	0.0189803	1224898	171	10764
GCA_902644775.1	'o__Rickettsiales'	368	234	4	360	4	0	0	0	0.0217391	98.5043	0.961538	0.351	0.0179368	1213976	186	9817
GCA_902644715.1	'o__Rickettsiales'	368	234	1	367	0	0	0	0	0	99.7863	0	0.35107	0.0185792	1219588	181	10054
GCA_902644785.1	'o__Rickettsiales'	368	234	3	363	2	0	0	0	0.0108696	99.359	0.854701	0.3509	0.0180595	1213902	181	10161
GCA_902644795.1	'o__Rickettsiales'	368	234	2	364	2	0	0	0	0.0108696	99.6439	0.854701	0.351104	0.0191638	1218699	170	11110
GCA_902644825.1	'o__Rickettsiales'	368	234	2	365	1	0	0	0	0.00543478	99.5726	0.14245	0.351079	0.0218594	1225166	174	10457
GCA_902644835.1	'o__Rickettsiales'	368	234	4	364	0	0	0	0	0	98.7179	0	0.350969	0.021621	1223833	170	10706
GCA_902644925.1	'o__Rickettsiales'	368	234	5	362	1	0	0	0	0.00543478	98.3618	0.42735	0.350584	0.0173696	1208626	185	10147
GCA_902644865.1	'o__Rickettsiales'	368	234	1	367	0	0	0	0	0	99.7863	0	0.350976	0.0170567	1217385	167	11069
GCA_902644815.1	'o__Rickettsiales'	368	234	1	367	0	0	0	0	0	99.7863	0	0.350982	0.0170747	1217374	167	11069
GCA_902644805.1	'o__Rickettsiales'	368	234	1	365	2	0	0	0	0.0108696	99.7863	0.641026	0.351257	0.0186483	1223647	171	10749
GCA_902644855.1	'o__Rickettsiales'	368	234	1	367	0	0	0	0	0	99.7863	0	0.350991	0.0177498	1220063	175	10519
GCA_902644875.1	'o__Rickettsiales'	368	234	2	364	2	0	0	0	0.0108696	99.6439	0.854701	0.351083	0.0191494	1218168	170	11110
GCA_902644845.1	'o__Rickettsiales'	368	234	4	364	0	0	0	0	0	98.7179	0	0.351061	0.0225584	1224440	171	10706
GCA_902644905.1	'o__Rickettsiales'	368	234	2	365	1	0	0	0	0.00543478	99.5726	0.14245	0.351124	0.0222612	1223611	171	10559
GCA_902644895.1	'o__Rickettsiales'	368	234	3	363	2	0	0	0	0.0108696	99.359	0.854701	0.350911	0.0181189	1214007	181	10161
GCA_902645025.1	'o__Rickettsiales'	368	234	3	363	2	0	0	0	0.0108696	98.9316	0.120623	0.350484	0.0176409	1211832	181	10054
GCA_902644945.1	'o__Rickettsiales'	368	234	2	365	1	0	0	0	0.00543478	99.359	0.42735	0.350334	0.0179166	1212633	176	10692
GCA_902645015.1	'o__Rickettsiales'	368	234	4	362	2	0	0	0	0.0108696	98.5043	0.356125	0.35083	0.018553	1209261	181	10451
GCA_902644885.1	'o__Rickettsiales'	368	234	4	360	4	0	0	0	0.0217391	98.5043	0.961538	0.350882	0.0167217	1212278	186	9743
GCA_902644985.1	'o__Rickettsiales'	368	234	3	363	2	0	0	0	0.0108696	99.2165	0.641026	0.351116	0.0182338	1218615	167	11022
GCA_902644975.1	'o__Rickettsiales'	368	234	3	363	2	0	0	0	0.0108696	99.1453	0.356125	0.350849	0.0191121	1214379	189	9815
GCA_902644915.1	'o__Rickettsiales'	368	234	1	367	0	0	0	0	0	99.7863	0	0.350971	0.0177543	1219352	175	10519
GCA_902644955.1	'o__Rickettsiales'	368	234	1	367	0	0	0	0	0	99.7863	0	0.350996	0.017489	1221676	176	10559
GCA_902645005.1	'o__Rickettsiales'	368	234	2	365	1	0	0	0	0.00543478	99.359	0.42735	0.350296	0.0159236	1210158	175	10692
GCA_902645035.1	'o__Rickettsiales'	368	234	5	362	1	0	0	0	0.00543478	98.3618	0.42735	0.350502	0.0176638	1210431	185	10147
GCA_902644995.1	'o__Rickettsiales'	368	234	3	363	2	0	0	0	0.0108696	99.1453	0.356125	0.350798	0.0188706	1213044	188	9815
GCA_902645045.1	'o__Rickettsiales'	368	234	3	363	2	0	0	0	0.0108696	98.9316	0.120623	0.350661	0.0170506	1207184	179	10054
GCA_902644935.1	'o__Rickettsiales'	368	234	1	367	0	0	0	0	0	99.7863	0	0.350976	0.0174957	1221950	176	10559
GCA_902645075.1	'o__Rickettsiales'	368	234	5	362	1	0	0	0	0.00543478	98.7179	0.42735	0.350189	0.0170592	1202179	198	9159
GCA_902644965.1	'o__Rickettsiales'	368	234	3	363	2	0	0	0	0.0108696	99.2165	0.641026	0.351036	0.0183099	1219591	167	11022
GCA_902645055.1	'o__Rickettsiales'	368	234	6	362	0	0	0	0	0	98.433	0	0.351082	0.0227077	1214367	169	11022
GCA_902645065.1	'o__Rickettsiales'	368	234	5	362	1	0	0	0	0.00543478	98.2906	0.42735	0.350438	0.0188604	1208906	193	9776
GCA_902645085.1	'o__Rickettsiales'	368	234	5	363	0	0	0	0	0	98.9316	0	0.350626	0.0177633	1210197	180	9776
GCA_902645095.1	'o__Rickettsiales'	368	234	5	363	0	0	0	0	0	98.9316	0	0.350637	0.017687	1210227	181	9776
GCA_902645125.1	'o__Rickettsiales'	368	234	3	365	0	0	0	0	0	98.9316	0	0.350393	0.0180362	1203879	204	9276
GCA_902645215.1	'o__Rickettsiales'	368	234	8	359	1	0	0	0	0.00543478	98.9891	0.213675	0.350609	0.0176591	1210490	194	9786
GCA_902645105.1	'o__Rickettsiales'	368	234	5	362	1	0	0	0	0.00543478	98.2906	0.42735	0.35043	0.0189642	1208943	193	9776
GCA_902645175.1	'o__Rickettsiales'	368	234	7	358	3	0	0	0	0.0163043	98.5755	0.961538	0.35014	0.0171931	1207127	190	9948
GCA_902645305.1	'o__Rickettsiales'	368	234	2	362	4	0	0	0	0.0217391	99.359	0.890313	0.351028	0.0209263	1209952	210	8978
GCA_902645285.1	'o__Rickettsiales'	368	234	5	361	2	0	0	0	0.0108696	99.0028	0.569801	0.350279	0.0183361	1201890	203	9494
GCA_902645245.1	'o__Rickettsiales'	368	234	2	363	3	0	0	0	0.0163043	99.359	1.06838	0.350744	0.0184724	1213017	192	9758
GCA_902645315.1	'o__Rickettsiales'	368	234	3	361	4	0	0	0	0.0217391	99.2165	0.890313	0.350884	0.0214445	1207042	209	8978
GCA_902645205.1	'o__Rickettsiales'	368	234	5	361	2	0	0	0	0.0108696	99.0028	0.569801	0.350323	0.0180756	1200841	203	9494
GCA_902645155.1	'o__Rickettsiales'	368	234	7	360	1	0	0	0	0.00543478	99.0028	0.213675	0.350603	0.0176584	1211128	194	9786
GCA_902645195.1	'o__Rickettsiales'	368	234	6	362	0	0	0	0	0	98.433	0	0.351071	0.0227986	1214339	170	10846
GCA_902645235.1	'o__Rickettsiales'	368	234	7	358	3	0	0	0	0.0163043	98.5755	0.961538	0.350265	0.0167645	1206595	192	9948
GCA_902645135.1	'o__Rickettsiales'	368	234	3	365	0	0	0	0	0	98.9316	0	0.350299	0.0178851	1204938	203	9276
GCA_902645165.1	'o__Rickettsiales'	368	234	5	360	3	0	0	0	0.0163043	98.8604	0.868486	0.350248	0.0183657	1200933	194	9383
GCA_902645295.1	'o__Rickettsiales'	368	234	5	360	3	0	0	0	0.0163043	98.8604	0.868486	0.350218	0.0183716	1200992	194	9383
GCA_902645265.1	'o__Rickettsiales'	368	234	4	363	1	0	0	0	0.00543478	98.8248	0.213675	0.350911	0.017867	1213915	190	9867
GCA_902645375.1	'o__Rickettsiales'	368	234	3	365	0	0	0	0	0	99.537	0	0.350524	0.0184445	1205690	204	9081
GCA_902645355.1	'o__Rickettsiales'	368	234	5	361	2	0	0	0	0.0108696	98.8604	0.854701	0.350062	0.0178431	1204470	211	9493
GCA_902645255.1	'o__Rickettsiales'	368	234	2	363	3	0	0	0	0.0163043	99.359	1.06838	0.350712	0.01854	1213507	191	10111
GCA_902645335.1	'o__Rickettsiales'	368	234	5	362	1	0	0	0	0.00543478	98.7042	0.106838	0.350955	0.0180752	1213090	205	9349
GCA_902645115.1	'o__Rickettsiales'	368	234	4	362	2	0	0	0	0.0108696	98.5043	0.356125	0.350758	0.0186916	1211991	182	10451
GCA_902645145.1	'o__Rickettsiales'	368	234	5	362	1	0	0	0	0.00543478	98.7179	0.42735	0.350168	0.0171842	1201520	198	9159
GCA_902645345.1	'o__Rickettsiales'	368	234	3	365	0	0	0	0	0	99.537	0	0.350493	0.0188204	1205947	204	9081
GCA_902645365.1	'o__Rickettsiales'	368	234	7	358	3	0	0	0	0.0163043	98.348	0.961538	0.350649	0.0181284	1209736	206	9356
GCA_902645275.1	'o__Rickettsiales'	368	234	4	363	1	0	0	0	0.00543478	98.8248	0.213675	0.350903	0.0179071	1212599	189	9867
GCA_902645325.1	'o__Rickettsiales'	368	234	5	362	1	0	0	0	0.00543478	98.7042	0.106838	0.350916	0.0181777	1211237	204	9349
GCA_902645385.1	'o__Rickettsiales'	368	234	7	358	3	0	0	0	0.0163043	98.348	0.961538	0.350603	0.0183967	1211413	207	9356
GCA_902645405.1	'o__Rickettsiales'	368	234	5	359	4	0	0	0	0.0217391	98.896	1.17521	0.350339	0.019404	1200653	216	8531
GCA_902645475.1	'o__Rickettsiales'	368	234	5	362	1	0	0	0	0.00543478	98.9891	0.0137855	0.353574	0.0204074	1153291	222	6865
GCA_902645415.1	'o__Rickettsiales'	368	234	5	359	4	0	0	0	0.0217391	98.896	1.17521	0.350326	0.0196114	1200366	216	8747
GCA_902645485.1	'o__Rickettsiales'	368	234	5	361	2	0	0	0	0.0108696	98.8604	0.854701	0.35007	0.0180505	1203194	211	9493
GCA_902645545.1	'o__Rickettsiales'	368	234	5	360	3	0	0	0	0.0163043	98.6467	0.997151	0.350089	0.0192408	1200997	202	8797
GCA_902645585.1	'o__Rickettsiales'	368	234	6	359	3	0	0	0	0.0163043	98.2194	0.997151	0.350039	0.0192825	1202406	203	8797
GCA_902645605.1	'o__Rickettsiales'	368	234	6	362	0	0	0	0	0	98.0769	0	0.35068	0.0197428	1208928	212	8826
GCA_902645645.1	'o__Rickettsiales'	368	234	6	362	0	0	0	0	0	98.0769	0	0.350734	0.0194476	1207519	211	8826
GCA_902646095.1	'o__Rickettsiales'	368	234	0	366	2	0	0	0	0.0108696	100	0.42735	0.339348	0.0392648	1228363	51	58964
GCA_902646125.1	'o__Rickettsiales'	368	234	1	362	5	0	0	0	0.0271739	99.5726	1.49573	0.339183	0.0238159	1231236	100	28137
GCA_902646115.1	'o__Rickettsiales'	368	234	0	365	3	0	0	0	0.0163043	100	0.854701	0.339564	0.0516413	1231904	52	58964
GCA_902646155.1	'o__Rickettsiales'	368	234	1	367	0	0	0	0	0	99.7863	0	0.351927	0.0118389	1175964	107	16752
GCA_902646145.1	'o__Rickettsiales'	368	234	1	367	0	0	0	0	0	99.7863	0	0.351939	0.0118837	1175705	106	16781
GCA_902646405.1	'o__Rickettsiales'	368	234	5	359	4	0	0	0	0.0217391	98.0769	1.08262	0.335708	0.0203695	1419589	102	26276
GCA_902646185.1	'o__Rickettsiales'	368	234	0	366	2	0	0	0	0.0108696	100	0.42735	0.340437	0.0383736	1233475	52	58964
GCA_902646205.1	'o__Rickettsiales'	368	234	1	367	0	0	0	0	0	99.7863	0	0.351923	0.011792	1175739	106	16738
GCA_902646255.1	'o__Rickettsiales'	368	234	1	366	1	0	0	0	0.00543478	99.5726	0.42735	0.338681	0.0170149	1157560	149	11160
GCA_902646225.1	'o__Rickettsiales'	368	234	1	367	0	0	0	0	0	99.7863	0	0.351932	0.0117235	1175690	106	16773
GCA_902646415.1	'o__Rickettsiales'	368	234	4	364	0	0	0	0	0	98.7179	0	0.354298	0.0296894	1184767	214	8641
GCA_902646385.1	'o__Rickettsiales'	368	234	3	364	1	0	0	0	0.00543478	99.1453	0.0712251	0.353185	0.0232135	1238721	216	8392
GCA_902646285.1	'o__Rickettsiales'	368	234	2	366	0	0	0	0	0	99.359	0	0.353455	0.034931	1244259	172	11805
GCA_902646325.1	'o__Rickettsiales'	368	234	1	367	0	0	0	0	0	99.7863	0	0.351619	0.0374908	1256014	171	12487
GCA_902646535.1	'o__Rickettsiales'	368	234	4	360	4	0	0	0	0.0217391	98.2906	0.468707	0.335501	0.0196665	1394047	116	21236
GCA_902646845.1	'o__Rickettsiales'	368	234	1	364	3	0	0	0	0.0163043	99.7863	0.320513	0.352955	0.0227537	1254800	120	15195
GCA_902646875.1	'o__Rickettsiales'	368	234	4	361	3	0	0	0	0.0163043	98.7179	0.320513	0.351257	0.0332718	1277989	145	14341
GCA_902646965.1	'o__Rickettsiales'	368	234	1	367	0	0	0	0	0	99.7863	0	0.352045	0.0178805	1190956	116	15432
GCA_902647025.2	'o__Rickettsiales'	368	234	1	367	0	0	0	0	0	99.7863	0	0.351945	0.0184981	1193822	120	15189
GCA_902647035.1	'o__Rickettsiales'	368	234	2	365	1	0	0	0	0.00543478	99.359	0.213675	0.352632	0.0353448	1221131	123	15089
GCA_902647045.1	'o__Rickettsiales'	368	234	1	367	0	0	0	0	0	99.7863	0	0.351679	0.0192868	1195261	116	15432
GCA_902647055.1	'o__Rickettsiales'	368	234	1	367	0	0	0	0	0	99.7863	0	0.351554	0.0239048	1191191	117	15189
GCA_902647065.1	'o__Rickettsiales'	368	234	1	367	0	0	0	0	0	99.7863	0	0.352439	0.0328553	1196193	122	15089
GCA_902647075.1	'o__Rickettsiales'	368	234	1	367	0	0	0	0	0	99.7863	0	0.351411	0.0240327	1193814	117	15432
GCA_902647085.1	'o__Rickettsiales'	368	234	1	367	0	0	0	0	0	99.7863	0	0.351818	0.0187824	1193063	117	15186
GCA_902647095.1	'o__Rickettsiales'	368	234	1	367	0	0	0	0	0	99.7863	0	0.351969	0.0178366	1188389	118	15186
GCA_902647105.1	'o__Rickettsiales'	368	234	1	367	0	0	0	0	0	99.7863	0	0.351764	0.018919	1204229	118	15432
GCA_902647115.1	'o__Rickettsiales'	368	234	1	367	0	0	0	0	0	99.7863	0	0.352024	0.0342005	1198552	120	15186
GCA_902647135.1	'o__Rickettsiales'	368	234	1	367	0	0	0	0	0	99.7863	0	0.351909	0.0175676	1190880	119	15089
GCA_902647125.1	'o__Rickettsiales'	368	234	1	367	0	0	0	0	0	99.7863	0	0.351871	0.0295428	1195616	121	15088
GCA_902647145.1	'o__Rickettsiales'	368	234	1	367	0	0	0	0	0	99.7863	0	0.35174	0.0242662	1190266	118	15088
GCA_902647155.1	'o__Rickettsiales'	368	234	1	367	0	0	0	0	0	99.7863	0	0.351971	0.0189737	1194071	122	15067
GCA_902647165.1	'o__Rickettsiales'	368	234	1	367	0	0	0	0	0	99.7863	0	0.352134	0.0174173	1191856	125	14529
GCA_902647175.1	'o__Rickettsiales'	368	234	1	367	0	0	0	0	0	99.7863	0	0.352064	0.018239	1174805	126	14260
GCA_902647185.1	'o__Rickettsiales'	368	234	1	367	0	0	0	0	0	99.7863	0	0.351891	0.0247809	1187197	126	15042
GCA_902647195.1	'o__Rickettsiales'	368	234	1	367	0	0	0	0	0	99.7863	0	0.350866	0.0231941	1201401	118	15085
GCA_902647235.1	'o__Rickettsiales'	368	234	1	366	1	0	0	0	0.00543478	99.7863	0.042735	0.352012	0.0323024	1189553	136	12169
GCA_902647245.1	'o__Rickettsiales'	368	234	1	365	2	0	0	0	0.0108696	99.7863	0.441136	0.352044	0.0343757	1199127	136	12723
GCA_902647445.1	'o__Rickettsiales'	368	234	1	367	0	0	0	0	0	99.7863	0	0.350708	0.025491	1233012	155	12657
GCA_902647515.1	'o__Rickettsiales'	368	234	2	366	0	0	0	0	0	99.359	0	0.352332	0.0234612	1233470	152	12747
GCF_000008385.1	'o__Rickettsiales'	368	234	2	366	0	0	0	0	0	99.1453	0	0.341791	0	1080084	1	1080084
GCF_000008045.1	'g__Rickettsia'	662	101	3	658	1	0	0	0	0.00302115	99.6612	0.330033	0.289194	0	1111496	1	1111496
GCF_000007025.1	'g__Rickettsia'	673	101	3	669	1	0	0	0	0.00297177	99.5256	0.330033	0.324388	0	1268755	1	1268755
GCF_000011945.1	'o__Rickettsiales'	368	234	0	364	4	0	0	0	0.0217391	100	1.28205	0.497627	0	1197687	1	1197687
GCF_000008025.1	'o__Rickettsiales'	368	234	1	367	0	0	0	0	0	99.7863	0	0.352348	0	1267782	1	1267782
GCF_000012565.1	'o__Rickettsiales'	368	234	1	366	1	0	0	0	0.00543478	99.5726	0.213675	0.289577	0	1315030	1	1315030
GCF_000013165.1	'o__Rickettsiales'	319	208	2	317	0	0	0	0	0	99.2788	0	0.410843	0	859006	1	859006
GCF_000010205.1	'o__Rickettsiales'	318	206	1	316	1	0	0	0	0.00628931	99.5146	0.485437	0.305138	0	2008987	1	2008987
GCF_000012385.1	'o__Rickettsiales'	324	211	0	324	0	0	0	0	0	100	0	0.316459	0	1522076	1	1522076
GCF_000013145.1	'o__Rickettsiales'	368	234	0	367	1	0	0	0	0.00543478	100	0.42735	0.301007	0	1176248	1	1176248
GCF_000022525.1	'o__Rickettsiales'	319	208	3	316	0	0	0	0	0	99.2623	0	0.412713	0	879977	1	879977
GCF_000014345.1	'o__Rickettsiales'	324	211	1	323	0	0	0	0	0	99.5261	0	0.310539	0	1159772	1	1159772
GCF_000020305.1	'o__Rickettsiales'	368	234	0	364	4	0	0	0	0.0217391	100	1.28205	0.497745	0	1202435	1	1202435
GCF_000018205.1	'o__Rickettsiales'	324	211	0	324	0	0	0	0	0	100	0	0.323347	0	1231060	1	1231060
GCF_000016625.1	'g__Rickettsia'	662	101	2	659	1	0	0	0	0.00302115	99.5875	0.0825083	0.325341	0.00583641	1376184	2	1360898
GCF_000017445.4	'g__Rickettsia'	673	101	2	671	0	0	0	0	0	99.5875	0	0.324468	0	1268201	1	1268201
GCF_000018225.1	'g__Rickettsia'	673	101	2	671	0	0	0	0	0	99.5875	0	0.324674	0	1257710	1	1257710
GCF_000021525.1	'g__Rickettsia'	673	101	4	666	3	0	0	0	0.0089153	99.4939	0.226898	0.326033	0.0145644	1314898	2	1288492
GCF_000022785.1	'g__Rickettsia'	662	101	2	659	1	0	0	0	0.00302115	99.5875	0.330033	0.290002	0	1111612	1	1111612
GCF_000024505.1	'o__Rickettsiales'	368	234	0	366	2	0	0	0	0.0108696	100	0.641026	0.499849	0	1206806	1	1206806
GCF_000023005.1	'g__Rickettsia'	673	101	2	670	1	0	0	0	0.00297177	99.5875	0.330033	0.324098	0.00740692	1290917	2	1278540
GCF_000026005.1	'o__Rickettsiales'	368	234	0	368	0	0	0	0	0	100	0	0.274788	0	1516355	1	1516355
GCF_000050405.1	'o__Rickettsiales'	368	234	0	368	0	0	0	0	0	100	0	0.275126	0	1499920	1	1499920
GCF_000018245.1	'o__Rickettsiales'	324	211	3	321	0	0	0	0	0	99.0358	0	0.316282	0	1528980	1	1528980
GCF_000022285.1	'o__Rickettsiales'	368	234	2	366	0	0	0	0	0	99.359	0	0.351646	0	1445873	1	1445873
GCF_000050425.1	'o__Rickettsiales'	368	234	0	368	0	0	0	0	0	100	0	0.274789	0	1512977	1	1512977
GCF_000063545.1	'o__Rickettsiales'	318	206	2	315	1	0	0	0	0.00628931	99.0291	0.485437	0.30531	0	2127051	1	2127051
GCF_000172495.1	'o__Rickettsiales'	368	234	3	362	3	0	0	0	0.0163043	98.9316	1.06838	0.498023	0.013575	1158530	59	35461
GCF_000166935.1	'g__Rickettsia'	673	101	3	670	0	0	0	0	0	99.5403	0	0.324694	0	1250021	1	1250021
GCF_000073005.1	'o__Rickettsiales'	368	234	0	368	0	0	0	0	0	100	0	0.341926	0	1482455	1	1482455
GCF_000195735.1	'g__Rickettsia'	662	101	2	659	1	0	0	0	0.00302115	99.5875	0.330033	0.290003	0	1111523	1	1111523
GCF_000156735.1	'o__Rickettsiales'	368	234	2	366	0	0	0	0	0	99.9724	0	0.341868	0.0166486	1543661	16	1389502
GCF_000215505.1	'o__Rickettsiales'	368	234	2	363	3	0	0	0	0.0163043	99.5726	0.854701	0.49806	0.0132469	1154411	61	38777
GCF_000215525.1	'o__Rickettsiales'	368	234	2	362	4	0	0	0	0.0217391	99.359	1.28205	0.49794	0.0147313	1155236	60	42236
GCF_000219355.1	'k__Bacteria'	147	91	1	146	0	0	0	0	0	98.9011	0	0.365535	0	1183732	1	1183732
GCF_000215565.1	'o__Rickettsiales'	368	234	2	363	3	0	0	0	0.0163043	99.5726	0.854701	0.498161	0.0154468	1156921	57	58650
GCF_000265225.2	'o__Rickettsiales'	324	211	5	318	1	0	0	0	0.00617284	98.1043	0.473934	0.322131	0.0233282	1221534	219	8521
GCF_000277305.1	'g__Rickettsia'	662	101	4	657	1	0	0	0	0.00302115	99.5198	0.330033	0.289202	0	1112957	1	1112957
GCF_000277205.1	'g__Rickettsia'	662	101	2	659	1	0	0	0	0.00302115	99.5875	0.330033	0.290003	0	1111445	1	1111445
GCF_000277225.1	'g__Rickettsia'	662	101	5	656	1	0	0	0	0.00302115	98.5513	0.330033	0.290054	0	1109051	1	1109051
GCF_000277245.1	'g__Rickettsia'	662	101	2	659	1	0	0	0	0.00302115	99.5875	0.330033	0.28987	0	1111969	1	1111969
GCF_000277285.1	'g__Rickettsia'	662	101	3	658	1	0	0	0	0.00302115	99.6612	0.330033	0.289189	0	1112372	1	1112372
GCF_000277185.1	'g__Rickettsia'	662	101	2	659	1	0	0	0	0.00302115	99.5875	0.330033	0.289999	0	1111454	1	1111454
GCF_000277165.1	'g__Rickettsia'	662	101	2	659	1	0	0	0	0.00302115	99.5875	0.330033	0.29006	0	1109804	1	1109804
GCF_000277265.1	'g__Rickettsia'	662	101	2	659	1	0	0	0	0.00302115	99.5875	0.330033	0.289896	0	1112101	1	1112101
GCF_000263055.1	'g__Rickettsia'	662	101	4	657	1	0	0	0	0.00302115	99.347	0.0825083	0.324179	0.00860413	1268758	11	163849
GCF_000261325.1	'g__Rickettsia'	673	101	7	665	1	0	0	0	0.00297177	99.1731	0.330033	0.325022	0.00934049	1260331	25	62085
GCF_000263815.1	'g__Rickettsia'	673	101	13	659	1	0	0	0	0.00297177	98.0668	0.330033	0.324943	0.019707	1252815	33	52259
GCF_000246715.1	'g__Rickettsia'	673	101	4	668	1	0	0	0	0.00297177	99.3223	0.330033	0.324487	0.00672522	1254734	8	294411
GCF_000247625.1	'g__Rickettsia'	673	101	5	668	0	0	0	0	0	99.1655	0	0.324217	0.0131944	1252337	21	116057
GCF_000257435.1	'g__Rickettsia'	673	101	6	666	1	0	0	0	0.00297177	99.4588	0.330033	0.324414	0.00759426	1249482	10	243172
GCF_000255355.1	'g__Rickettsia'	662	101	6	654	2	0	0	0	0.0060423	98.5061	0.471476	0.322174	0.00298775	1417115	2	1369927
GCF_000242415.2	'o__Rickettsiales'	368	234	1	366	1	0	0	0	0.00543478	99.5726	0.106838	0.338481	0.016012	1162431	156	12719
GCF_000273745.1	'o__Rickettsiales'	324	211	1	323	0	0	0	0	0	99.5261	0	0.322595	0.0198291	1320572	59	57972
GCF_000237845.1	'g__Rickettsia'	673	101	2	670	1	0	0	0	0.00297177	99.5875	0.0825083	0.325013	0	1275089	1	1275089
GCF_000221205.1	'g__Rickettsia'	662	101	2	659	1	0	0	0	0.00302115	99.5875	0.330033	0.323228	0	1278471	1	1278471
GCF_000283795.1	'g__Rickettsia'	673	101	2	671	0	0	0	0	0	99.5875	0	0.324412	0	1267197	1	1267197
GCF_000283775.1	'g__Rickettsia'	673	101	2	671	0	0	0	0	0	99.5875	0	0.324575	0	1270083	1	1270083
GCF_000252365.1	'g__Rickettsia'	673	101	2	670	1	0	0	0	0.00297177	99.5875	0.0825083	0.325017	0	1275720	1	1275720
GCF_000283815.1	'g__Rickettsia'	673	101	2	671	0	0	0	0	0	99.5875	0	0.324539	0	1269837	1	1269837
GCF_000283595.1	'g__Rickettsia'	662	101	2	660	0	0	0	0	0	99.5875	0	0.3235	0	1283087	1	1283087
GCF_000283835.1	'g__Rickettsia'	673	101	2	671	0	0	0	0	0	99.5875	0	0.324543	0	1269774	1	1269774
GCF_000283855.1	'g__Rickettsia'	662	101	3	659	0	0	0	0	0	99.5403	0	0.326012	0.00326131	1278719	2	1263719
GCF_000283915.1	'o__Rickettsiales'	324	211	0	324	0	0	0	0	0	100	0	0.310138	0	1150228	1	1150228
GCF_000283935.1	'g__Rickettsia'	673	101	2	671	0	0	0	0	0	99.5875	0	0.324728	0	1270751	1	1270751
GCF_000363905.1	'g__Rickettsia'	662	101	7	654	1	0	0	0	0.00302115	98.3351	0.330033	0.289997	0	1111520	1	1111520
GCF_000385495.1	'g__Rickettsia'	662	101	2	659	1	0	0	0	0.00302115	99.5875	0.330033	0.290656	0.00425161	1113970	20	277827
GCF_000367405.1	'g__Rickettsia'	662	101	2	659	1	0	0	0	0.00302115	99.5875	0.330033	0.290057	0	1109301	1	1109301
GCF_000283955.1	'g__Rickettsia'	673	101	2	671	0	0	0	0	0	99.5875	0	0.324507	0	1255681	1	1255681
GCF_000283995.1	'g__Rickettsia'	673	101	3	669	1	0	0	0	0.00297177	99.5292	0.330033	0.324687	0	1287740	1	1287740
GCF_000284075.1	'g__Rickettsia'	662	101	2	660	0	0	0	0	0	99.5875	0	0.323945	0.00670911	1305467	2	1290368
GCF_000284195.1	'g__Rickettsia'	673	101	2	670	1	0	0	0	0.00297177	99.5875	0.0825083	0.324337	0	1300386	1	1300386
GCF_000284175.1	'g__Rickettsia'	662	101	3	658	1	0	0	0	0.00302115	99.5403	0.330033	0.325719	0	1279798	1	1279798
GCF_000284155.1	'o__Rickettsiales'	324	211	1	323	0	0	0	0	0	99.5261	0	0.322842	0.0102105	1323280	2	1296670
GCF_000302635.2	'g__Rickettsia'	662	101	2	660	0	0	0	0	0	99.776	0	0.323351	0.016215	1276675	14	249935
GCF_000376585.1	'o__Rickettsiales'	368	234	0	366	2	0	0	0	0.0108696	100	0.42735	0.340106	0	1301823	1	1301823
GCF_000485845.1	'g__Rickettsia'	662	101	3	654	5	0	0	0	0.0151057	99.3894	0.825568	0.32233	0.0102762	1347499	29	71065
GCF_000284055.1	'g__Rickettsia'	662	101	2	658	2	0	0	0	0.0060423	99.5875	0.385039	0.324767	0.00891322	1480884	4	1407796
GCF_000376605.1	'o__Rickettsiales'	368	234	1	363	4	0	0	0	0.0217391	99.7863	0.42735	0.350913	0	1295804	1	1295804
GCF_000475015.1	'o__Rickettsiales'	368	234	1	367	0	0	0	0	0	99.7863	0	0.351979	0.0284809	1239155	25	173462
GCF_000333775.1	'o__Rickettsiales'	368	234	1	367	0	0	0	0	0	99.7863	0	0.339384	0.0165047	1377933	144	40449
GCF_000333795.1	'o__Rickettsiales'	368	234	1	367	0	0	0	0	0	99.7863	0	0.352052	0.00826258	1415350	110	43479
GCF_000508225.1	'o__Rickettsiales'	368	234	3	365	0	0	0	0	0	98.7179	0	0.296641	0	1196717	1	1196717
GCF_000632815.1	'o__Rickettsiales'	368	234	0	367	1	0	0	0	0.00543478	100	0.213675	0.301058	0	1172721	1	1172721
GCF_000632845.1	'o__Rickettsiales'	368	234	1	365	2	0	0	0	0.0108696	99.5726	0.42735	0.296494	0	1148904	1	1148904
GCF_000632885.1	'o__Rickettsiales'	368	234	0	366	2	0	0	0	0.0108696	100	0.641026	0.301055	0	1176202	1	1176202
GCF_000632865.1	'o__Rickettsiales'	368	234	0	366	2	0	0	0	0.0108696	100	0.641026	0.301048	0	1176890	1	1176890
GCF_000632905.1	'o__Rickettsiales'	368	234	0	367	1	0	0	0	0.00543478	100	0.42735	0.301097	0	1175197	1	1175197
GCF_000632965.1	'o__Rickettsiales'	368	234	0	367	1	0	0	0	0.00543478	100	0.213675	0.300974	0	1170935	1	1170935
GCF_000632925.1	'o__Rickettsiales'	368	234	0	366	2	0	0	0	0.0108696	100	0.641026	0.300997	0	1173884	1	1173884
GCF_000632945.1	'o__Rickettsiales'	368	234	0	365	3	0	0	0	0.0163043	100	1.06838	0.301017	0	1174357	1	1174357
GCF_000753375.1	'g__Rickettsia'	662	101	2	660	0	0	0	0	0	99.56	0	0.321922	0.0316392	1270362	14	210445
GCF_000742435.1	'o__Rickettsiales'	368	234	1	366	1	0	0	0	0.00543478	99.7863	0.213675	0.351712	0.00762738	1126656	43	42182
GCF_000752715.1	'g__Rickettsia'	662	101	2	660	0	0	0	0	0	99.56	0	0.321922	0.0316392	1270362	14	210445
GCF_000815465.1	'k__Bacteria'	147	91	0	147	0	0	0	0	0	100	0	0.33655	0.0258048	2370652	249	77406
GCF_000723225.2	'o__Rickettsiales'	368	234	0	368	0	0	0	0	0	100	0	0.339392	0.0365242	1435676	103	536578
GCF_000825685.1	'o__Rickettsiales'	324	211	0	324	0	0	0	0	0	100	0	0.323784	0.00103418	1484812	2	1444049
GCF_000829315.1	'o__Rickettsiales'	368	234	0	366	2	0	0	0	0.0108696	100	0.42735	0.362505	0	1250060	1	1250060
GCF_000831525.1	'g__Rickettsia'	673	101	2	671	0	0	0	0	0	99.5875	0	0.324675	0	1257005	1	1257005
GCF_000831545.1	'g__Rickettsia'	673	101	2	671	0	0	0	0	0	99.5875	0	0.324532	0	1269809	1	1269809
GCF_000964795.1	'o__Rickettsiales'	368	234	0	365	3	0	0	0	0.0163043	100	0.997151	0.277534	0	1268660	1	1268660
GCF_000964605.1	'o__Rickettsiales'	318	206	1	315	2	0	0	0	0.0125786	99.5146	0.970874	0.299826	0.013829	1478442	137	19979
GCF_000940955.1	'g__Rickettsia'	662	101	4	650	8	0	0	0	0.0241692	99.5998	1.41895	0.326405	0.0109796	1483284	4	1344642
GCF_000964755.1	'o__Rickettsiales'	368	234	2	365	1	0	0	0	0.00543478	99.1453	0.14245	0.297828	0.00435649	1148958	3	332397
GCF_000964675.1	'g__Rickettsia'	662	101	2	657	2	1	0	0	0.010574	98.9274	0.522552	0.324164	0	1439831	1	1439831
GCF_000964905.1	'g__Rickettsia'	662	101	3	659	0	0	0	0	0	99.5403	0	0.32624	0	1266919	1	1266919
GCF_000964665.1	'o__Rickettsiales'	324	211	0	324	0	0	0	0	0	100	0	0.324518	0	1485193	1	1485193
GCF_000965005.1	'o__Rickettsiales'	324	211	0	324	0	0	0	0	0	100	0	0.316192	0	1543880	1	1543880
GCF_000965075.1	'g__Rickettsia'	673	101	2	670	1	0	0	0	0.00297177	99.5875	0.0825083	0.324354	0	1300534	1	1300534
GCF_000965145.1	'g__Rickettsia'	673	101	3	669	1	0	0	0	0.00297177	99.3399	0.0825083	0.324332	0	1300383	1	1300383
GCF_000965085.1	'g__Rickettsia'	673	101	2	665	6	0	0	0	0.0178306	99.5875	1.14333	0.324354	0	1309691	1	1309691
GCF_000965185.1	'g__Rickettsia'	662	101	8	648	5	1	0	0	0.0196375	98.2343	1.12742	0.322774	0.0303148	1437875	30	226246
GCF_001266585.1	'o__Rickettsiales'	368	234	5	362	1	0	0	0	0.00543478	98.2906	0.213675	0.339872	0.0180396	1121046	120	15631
GCF_001027565.1	'o__Rickettsiales'	368	234	0	367	1	0	0	0	0.00543478	100	0.42735	0.344889	0.0084718	1663741	10	510276
GCF_001439985.1	'o__Rickettsiales'	368	234	1	367	0	0	0	0	0	99.5726	0	0.336782	0	1133809	1	1133809
GCF_001608495.1	'o__Rickettsiales'	368	234	0	367	1	0	0	0	0.00543478	100	0.106838	0.280569	0.0239109	1485885	368	8511
GCF_001273795.1	'g__Rickettsia'	662	101	1	659	2	0	0	0	0.0060423	99.9175	0.385039	0.324074	0.00592926	1456213	3	1415369
GCF_001637495.1	'o__Rickettsiales'	368	234	0	360	8	0	0	0	0.0434783	100	1.28205	0.338647	0.0141293	1232346	99	24580
GCF_001602215.1	'g__Rickettsia'	662	101	2	659	1	0	0	0	0.00302115	99.5875	0.330033	0.29	0	1111769	1	1111769
GCF_001602635.1	'g__Rickettsia'	673	101	5	668	0	0	0	0	0	99.3399	0	0.323323	0.104781	1253551	5	894737
GCF_001654795.1	'o__Rickettsiales'	318	206	1	317	0	0	0	0	0	99.5146	0	0.299154	0.0205113	1295323	452	7476
GCF_001442475.1	'g__Rickettsia'	662	101	3	657	0	2	0	0	0.00906344	99.5644	0.242024	0.322684	0.00909043	1448632	3	1406075
GCF_001653015.1	'g__Rickettsia'	662	101	9	651	2	0	0	0	0.0060423	98.1848	0.825083	0.324673	0.0168281	1256207	32	58855
GCF_001654775.1	'o__Rickettsiales'	318	206	2	316	0	0	0	0	0	99.0291	0	0.299887	0.0194182	1437566	485	8149
GCF_001675695.1	'o__Rickettsiales'	368	234	1	363	4	0	0	0	0.0217391	99.7863	0.42735	0.351866	0.0166845	1332780	167	15514
GCF_001686285.1	'o__Rickettsiales'	368	234	3	362	3	0	0	0	0.0163043	99.1315	1.06838	0.274659	0.0202297	1453658	118	17578
GCF_001686265.1	'o__Rickettsiales'	368	234	0	367	1	0	0	0	0.00543478	100	0.106838	0.274583	0.0131698	1481168	34	80453
GCF_001675715.1	'o__Rickettsiales'	368	234	1	363	4	0	0	0	0.0217391	99.7863	0.42735	0.351731	0.017251	1366719	182	15279
GCF_001654785.2	'o__Rickettsiales'	318	206	1	317	0	0	0	0	0	99.5146	0	0.304206	0.0192699	2026724	108	40823
GCF_001707925.1	'o__Rickettsiales'	324	211	5	318	1	0	0	0	0.00617284	98.1043	0.473934	0.321958	0.0250144	1196685	244	8143
GCF_001707805.1	'o__Rickettsiales'	324	211	5	318	1	0	0	0	0.00617284	98.1043	0.473934	0.322209	0.0254319	1195962	284	6996
GCF_001950995.1	'g__Rickettsia'	673	101	2	671	0	0	0	0	0	99.5875	0	0.324475	0	1268220	1	1268220
GCF_001951015.1	'g__Rickettsia'	673	101	2	671	0	0	0	0	0	99.5875	0	0.324475	0	1268242	1	1268242
GCF_002019755.1	'o__Rickettsiales'	368	234	0	368	0	0	0	0	0	100	0	0.274796	0	1455381	1	1455381
GCF_001975185.1	'g__Rickettsia'	662	101	4	653	5	0	0	0	0.0151057	99.3994	0.534928	0.32509	0	1344557	1	1344557
GCF_002204235.2	'o__Rickettsiales'	368	234	5	363	0	0	0	0	0	98.4687	0	0.343418	0.0154284	1060850	100	19998
GCF_002189655.1	'o__Rickettsiales'	368	234	0	368	0	0	0	0	0	100	0	0.274794	0	1455375	1	1455375
GCF_001983615.1	'o__Rickettsiales'	368	234	1	365	2	0	0	0	0.0108696	99.7863	0.641026	0.348994	0.0302832	1211929	142	13383
GCF_002214625.1	'o__Rickettsiales'	368	234	2	362	3	1	0	0	0.0244565	99.359	1.21083	0.488851	0	1214674	1	1214674
GCF_002259525.1	'o__Rickettsiales'	324	211	4	320	0	0	0	0	0	98.1043	0	0.330462	0.0181232	1456176	193	12736
GCF_002078315.1	'o__Rickettsiales'	324	211	0	324	0	0	0	0	0	100	0	0.31692	0.0220934	1579798	2	1543886
GCF_002078335.1	'g__Rickettsia'	662	101	2	658	2	0	0	0	0.0060423	99.5875	0.385039	0.324763	0.00898242	1480876	4	1407705
GCF_002318985.1	'o__Rickettsiales'	368	234	0	368	0	0	0	0	0	100	0	0.340135	0.0136751	1158805	95	19935
GCF_002285905.1	'o__Rickettsiales'	324	211	5	315	4	0	0	0	0.0246914	98.1043	0.947867	0.324572	0	1378618	1	1378618
GCF_002356755.1	'g__Rickettsia'	662	101	2	660	0	0	0	0	0	99.5875	0	0.323179	0	1284027	1	1284027
GCF_002356735.1	'g__Rickettsia'	662	101	2	660	0	0	0	0	0	99.5875	0	0.323177	0	1283910	1	1283910
GCF_002356775.1	'g__Rickettsia'	662	101	2	660	0	0	0	0	0	99.5875	0	0.323181	0	1284150	1	1284150
GCF_002300525.1	'o__Rickettsiales'	368	234	1	367	0	0	0	0	0	99.7863	0	0.357008	0.0704187	1420341	106	31871
GCF_002356795.1	'g__Rickettsia'	662	101	2	660	0	0	0	0	0	99.5875	0	0.323166	0	1283336	1	1283336
GCF_002356835.1	'g__Rickettsia'	662	101	2	660	0	0	0	0	0	99.5875	0	0.323178	0	1283908	1	1283908
GCF_002356815.1	'g__Rickettsia'	662	101	2	660	0	0	0	0	0	99.5875	0	0.323183	0	1284421	1	1284421
GCF_002356855.1	'g__Rickettsia'	662	101	2	660	0	0	0	0	0	99.5875	0	0.323177	0	1283994	1	1283994
GCF_002356875.1	'g__Rickettsia'	662	101	2	660	0	0	0	0	0	99.5875	0	0.323179	0	1284029	1	1284029
GCF_002356715.1	'g__Rickettsia'	662	101	2	660	0	0	0	0	0	99.5875	0	0.323175	0	1284005	1	1284005
GCF_002356695.1	'g__Rickettsia'	662	101	2	660	0	0	0	0	0	99.5875	0	0.323538	0	1284030	1	1284030
GCF_002356895.1	'g__Rickettsia'	662	101	2	660	0	0	0	0	0	99.5875	0	0.323176	0	1283786	1	1283786
GCF_002356915.1	'g__Rickettsia'	662	101	2	660	0	0	0	0	0	99.5875	0	0.323175	0	1283994	1	1283994
GCF_002356935.1	'g__Rickettsia'	662	101	2	660	0	0	0	0	0	99.5875	0	0.323184	0	1284028	1	1284028
GCF_002356955.1	'g__Rickettsia'	662	101	2	660	0	0	0	0	0	99.5875	0	0.323184	0	1284027	1	1284027
GCF_002356975.1	'g__Rickettsia'	662	101	2	660	0	0	0	0	0	99.5875	0	0.323174	0	1283742	1	1283742
GCF_002357015.1	'g__Rickettsia'	662	101	2	660	0	0	0	0	0	99.5875	0	0.323183	0	1283910	1	1283910
GCF_002356995.1	'g__Rickettsia'	662	101	2	660	0	0	0	0	0	99.5875	0	0.323188	0	1283946	1	1283946
GCF_002357035.1	'g__Rickettsia'	662	101	2	660	0	0	0	0	0	99.5875	0	0.323177	0	1283612	1	1283612
GCF_002357055.1	'g__Rickettsia'	662	101	2	660	0	0	0	0	0	99.5875	0	0.323178	0	1283528	1	1283528
GCF_002357075.1	'g__Rickettsia'	662	101	2	660	0	0	0	0	0	99.5875	0	0.323162	0	1283464	1	1283464
GCF_002357095.1	'g__Rickettsia'	662	101	2	660	0	0	0	0	0	99.5875	0	0.323163	0	1283461	1	1283461
GCF_002357115.1	'g__Rickettsia'	662	101	2	660	0	0	0	0	0	99.5875	0	0.323537	0	1284030	1	1284030
GCF_002357135.1	'g__Rickettsia'	662	101	2	660	0	0	0	0	0	99.5875	0	0.323534	0	1283942	1	1283942
GCF_002357155.1	'g__Rickettsia'	662	101	2	660	0	0	0	0	0	99.5875	0	0.323516	0	1283227	1	1283227
GCF_002357175.1	'g__Rickettsia'	662	101	2	660	0	0	0	0	0	99.5875	0	0.323538	0	1284030	1	1284030
GCF_002357195.1	'g__Rickettsia'	662	101	2	660	0	0	0	0	0	99.5875	0	0.323537	0	1284037	1	1284037
GCF_002357215.1	'g__Rickettsia'	662	101	2	660	0	0	0	0	0	99.5875	0	0.323538	0	1284030	1	1284030
GCF_002357235.1	'g__Rickettsia'	662	101	2	660	0	0	0	0	0	99.5875	0	0.323534	0	1284009	1	1284009
GCF_002357255.1	'g__Rickettsia'	662	101	2	660	0	0	0	0	0	99.5875	0	0.323538	0	1284028	1	1284028
GCF_002357275.1	'g__Rickettsia'	662	101	2	660	0	0	0	0	0	99.5875	0	0.323533	0	1283942	1	1283942
